# Supplementary material for: Exploring the Glucose Fluxotype of the E. coli y-ome Using High-Resolution Fluxomics
Source: Metabolites. 2021 Apr 26;11(5):271. doi: 10.3390/metabo11050271 (PMC8145925; doi:10.3390/metabo11050271)
Supplement: Supplementary file 1 [file metabolites-11-00271-s001.zip]

Archive with 7 entries (5 files):
- metabolites-1176208-supp-final/
- metabolites-1176208-supp-final/supdata/
- metabolites-1176208-supp-final/supdata/Supplementary_data_1_List of the 180 E_coli BW 25113 strains selected for the fluxomics experiments.xlsx
- metabolites-1176208-supp-final/supdata/Supplementary_data_2_Metabolic model considered for flux calculation.ftbl.txt
- metabolites-1176208-supp-final/supdata/Supplementary_data_3_Complete dataset obtained for all fluxomic experiments performed in this study.xlsx
- metabolites-1176208-supp-final/supdata/Supplementary_data_4_Calculation of ATP and redox fluxes.xlsx
- metabolites-1176208-supp-final/supdata/Supplementary_data_5_Isotopic data collected by LC HRMS and NMR.pdf
