# Supplementary material for: Exploring the Glucose Fluxotype of the E. coli y-ome Using High-Resolution Fluxomics
Source: Metabolites. 2021 Apr 26;11(5):271. doi: 10.3390/metabo11050271 (PMC8145925; doi:10.3390/metabo11050271)
Supplement: Supplementary file 1 [file metabolites-11-00271-s001.zip › metabolites-1176208-supp-final/supdata/Supplementary_data_1_List of the 180 E_coli BW 25113 strains selected for the fluxomics experiments.xlsx]

## Sheet: Feuil1
keio_ready to distribute	Keio plate	plate row	plate col	prot copies/cell BW M9 (Scmidt_Heinemann_2005_proteo)	EcoCyc link	Manual scoring (/10)
yedV	3	D	11	5.21156	http://ecocyc.org/gene?orgid=ECOLI&id=G7056-MONOMER	7
yhiI	5	H	7	123.034	http://ecocyc.org/gene?orgid=ECOLI&id=EG12224	7
ybhC	7	A	3	1234.29	http://ecocyc.org/gene?orgid=ECOLI&id=EG12875-MONOMER	9
yeaY	7	D	3	89.1064	http://ecocyc.org/gene?orgid=ECOLI&id=G6990	8
ydcP	7	H	12	1.35814	http://ecocyc.org/gene?orgid=ECOLI&id=G6746-MONOMER	10
yfcD	9	C	10	1184.17	http://ecocyc.org/gene?orgid=ECOLI&id=G7191	10
yfeY	9	C	12	190.955	http://ecocyc.org/gene?orgid=ECOLI&id=G7267	10
yfcL	9	E	10	854.552	http://ecocyc.org/gene?orgid=ECOLI&id=G7200	10
yfaT	9	F	8	2.10128	http://ecocyc.org/gene?orgid=ECOLI&id=G7156-MONOMER	10
yegQ	9	H	1	291.604	http://ecocyc.org/gene?orgid=ECOLI&id=G7118	10
yfeC	9	H	11	6.97649	http://ecocyc.org/gene?orgid=ECOLI&id=EG11431-MONOMER	8
yebG	11	B	11	198.406	http://ecocyc.org/gene?orgid=ECOLI&id=EG11808	9
yecF	11	B	12	221.471	http://ecocyc.org/gene?orgid=ECOLI&id=EG12861	10
ydiH	11	C	8	327.099	http://ecocyc.org/gene?orgid=ECOLI&id=G6911	10
yebO	11	C	10	366.888	http://ecocyc.org/gene?orgid=ECOLI&id=G7001#	10
yedD	11	C	12	1338.41	http://ecocyc.org/gene?orgid=ECOLI&id=EG11659	10
yeaC	11	D	9	64.688	http://ecocyc.org/gene?orgid=ECOLI&id=G6964-MONOMER	10
yfhM	11	F	1	6.64619	http://ecocyc.org/gene?orgid=ECOLI&id=G7323-MONOMER	7
yebY	11	F	10	1402.18	http://ecocyc.org/gene?orgid=ECOLI&id=G7012	10
ygaM	11	G	4	140.453	http://ecocyc.org/gene?orgid=ECOLI&id=G7400	8
ydhR	11	G	7	2637.7	http://ecocyc.org/gene?orgid=ECOLI&id=G6895-MONOMER	8
yecJ	11	G	11	527.239	http://ecocyc.org/gene?orgid=ECOLI&id=G0-10455	10
yfhG	11	H	1	5.56523	http://ecocyc.org/gene?orgid=ECOLI&id=EG12139-MONOMER	10
ydhS	11	H	7	0.00277019	http://ecocyc.org/gene?orgid=ECOLI&id=G6896-MONOMER	10
yecR	11	H	11	148.368	http://ecocyc.org/gene?orgid=ECOLI&id=G7035	10
yehS	13	A	3	104.527	http://ecocyc.org/gene?orgid=ECOLI&id=EG12005	10
yccJ	13	B	4	2194.27	http://ecocyc.org/gene?orgid=ECOLI&id=EG12703	9
yceB	13	C	5	463.591	http://ecocyc.org/gene?orgid=ECOLI&id=EG11117	10
ydcY	13	D	12	181.58	http://ecocyc.org/gene?orgid=ECOLI&id=G6757	10
ymjA	13	F	8	159.396	http://ecocyc.org/gene?orgid=ECOLI&id=G6642	10
yncE	13	F	12	3074.4	http://ecocyc.org/gene?orgid=ECOLI&id=G6763	9
ynbE	13	H	10	45.4875	http://ecocyc.org/gene?orgid=ECOLI&id=G6704-MONOMER	10
ydcL	13	H	11	730.76	http://ecocyc.org/gene?orgid=ECOLI&id=G6742	10
ybeL	15	A	8	210.692	http://ecocyc.org/gene?orgid=ECOLI&id=EG12851	10
ycdY	15	A	12	644.633	http://ecocyc.org/gene?orgid=ECOLI&id=G6541	9
ybiJ	15	B	10	74.9287	http://ecocyc.org/gene?orgid=ECOLI&id=EG12422	9
yajD	15	C	5	185.261	http://ecocyc.org/gene?orgid=ECOLI&id=EG11097	10
ybiU	15	E	10	25.0509	http://ecocyc.org/gene?orgid=ECOLI&id=G6424-MONOMER	10
yceD	15	E	12	922.43	http://ecocyc.org/gene?orgid=ECOLI&id=EG11119	9
ybgS	15	F	9	140.535	http://ecocyc.org/gene?orgid=ECOLI&id=G6394	10
ydfZ	15	G	1	14.5566	http://ecocyc.org/gene?orgid=ECOLI&id=G6815-MONOMER	10
yahO	15	H	3	3562.72	http://biocyc.org/gene?orgid=ECOLI&id=G6194	9
yaiA	15	H	4	187.629	http://ecocyc.org/gene?orgid=ECOLI&id=EG11093	10
ycjX	17	A	2	26.6088	http://ecocyc.org/gene?orgid=ECOLI&id=G6659-MONOMER	10
yniA	17	B	3	24.0749	http://ecocyc.org/gene?orgid=ECOLI&id=G6930-MONOMER	10
yacC	17	B	7	40.4984	http://ecocyc.org/gene?orgid=ECOLI&id=EG11089-MONOMER	10
ydcJ	17	C	2	0.319196	http://ecocyc.org/gene?orgid=ECOLI&id=G6738-MONOMER	10
yeaO	17	C	3	137.404	http://ecocyc.org/gene?orgid=ECOLI&id=G6978	10
yqcC	17	C	6	105.287	http://ecocyc.org/gene?orgid=ECOLI&id=G7450	7
ydeI	17	G	2	25.2808	http://ecocyc.org/gene?orgid=ECOLI&id=EG11644-MONOMER	8
ydjA	19	B	11	2192.27	http://ecocyc.org/gene?orgid=ECOLI&id=EG11134-MONOMER	10
ygeA	19	B	12	32.586	http://ecocyc.org/gene?orgid=ECOLI&id=EG11157-MONOMER	7
ybjX	19	D	7	15.8848	http://ecocyc.org/gene?orgid=ECOLI&id=G6460-MONOMER	10
ybaQ	19	G	5	90.1467	http://ecocyc.org/gene?orgid=ECOLI&id=G6259	10
ycdX	19	G	10	115.453	http://ecocyc.org/gene?orgid=ECOLI&id=G6540-MONOMER	10
yaeR	21	C	1	93.5079	http://ecocyc.org/gene?orgid=ECOLI&id=G6095	10
yeiR	21	E	8	106.317	http://ecocyc.org/gene?orgid=ECOLI&id=EG12104	7
ydcS	21	F	6	100.534	http://ecocyc.org/gene?orgid=ECOLI&id=YDCS-MONOMER	10
yddE	21	G	6	144.84	http://ecocyc.org/gene?orgid=ECOLI&id=EG11825	8
ycfH	23	B	6	38.4583	http://ecocyc.org/gene?orgid=ECOLI&id=EG12303-MONOMER	10
ycgM	23	E	3	222.935	http://ecocyc.org/gene?orgid=ECOLI&id=G6617	10
yqcA	25	A	3	132.202	http://ecocyc.org/gene?orgid=ECOLI&id=G7448	8
ybgK	25	A	9	3.28017	http://ecocyc.org/gene?orgid=ECOLI&id=G6381-MONOMER	10
ybiB	25	B	10	600.88	http://ecocyc.org/gene?orgid=ECOLI&id=EG11580	7
yafJ	25	E	5	65.1757	http://ecocyc.org/gene?orgid=ECOLI&id=G6107-MONOMER	10
yecA	25	G	1	542.819	http://ecocyc.org/gene?orgid=ECOLI&id=EG11139	10
ycaC	25	G	11	706.794	http://ecocyc.org/gene?orgid=ECOLI&id=EG11241	9
ybgJ	25	H	8	65.4829	http://ecocyc.org/gene?orgid=ECOLI&id=G6380-MONOMER	9
yajO	27	B	12	244.544	http://ecocyc.org/gene?orgid=ECOLI&id=G6236	8
yajG	27	C	12	2451.13	http://ecocyc.org/gene?orgid=ECOLI&id=EG12182	9
yfiF	27	E	4	1092.41	http://ecocyc.org/gene?orgid=ECOLI&id=EG11786	10
ybaY	27	E	12	3876.19	http://biocyc.org/gene?orgid=ECOLI&id=G6250	9
yejF	27	H	2	0.865068	http://ecocyc.org/gene?orgid=ECOLI&id=YEJF-MONOMER	9
yebT	27	H	7	4.43212	http://ecocyc.org/gene?orgid=ECOLI&id=G7007-MONOMER	8
ygaU	27	H	9	1132.53	http://ecocyc.org/gene?orgid=ECOLI&id=G7395	9
ybdH	29	A	1	372.96	http://ecocyc.org/gene?orgid=ECOLI&id=EG12692	9
ydjF	29	A	7	17.9638	http://ecocyc.org/gene?orgid=ECOLI&id=G6957-MONOMER	9
ybjP	29	A	9	708.812	http://ecocyc.org/gene?orgid=ECOLI&id=G6450	10
ydbC	29	C	3	136.178	http://ecocyc.org/gene?orgid=ECOLI&id=EG11309-MONOMER	10
ycbZ	29	D	2	19.634	http://ecocyc.org/gene?orgid=ECOLI&id=G6493-MONOMER	10
ydfH	29	E	4	5.90947	http://ecocyc.org/gene?orgid=ECOLI&id=G6814-MONOMER	8
ybiC	29	F	12	1110.27	http://ecocyc.org/gene?orgid=ECOLI&id=EG11581	10
ydiJ	29	G	9	189.549	http://ecocyc.org/gene?orgid=ECOLI&id=G6913	10
yeaG	31	B	1	212.298	http://ecocyc.org/gene?orgid=ECOLI&id=G6969	10
ydiZ	31	G	11	366.045	http://ecocyc.org/gene?orgid=ECOLI&id=G6929#	10
yqfE	33	A	4	2.90563	http://ecocyc.org/gene?orgid=ECOLI&id=G7515-MONOMER	10
yggE	33	C	4	1056.99	http://ecocyc.org/gene?orgid=ECOLI&id=EG11244	9
yhbS	33	F	12	525.622	http://ecocyc.org/gene?orgid=ECOLI&id=G7650	9
yhbW	33	G	12	167.941	http://ecocyc.org/gene?orgid=ECOLI&id=G7654	9
ygiC	33	H	7	392.125	http://ecocyc.org/gene?orgid=ECOLI&id=EG11165	9
yhhM	35	A	8	43.8891	http://ecocyc.org/gene?orgid=ECOLI&id=EG12213-MONOMER	10
yhhX	35	B	7	203.497	http://ecocyc.org/gene?orgid=ECOLI&id=G7757	10
yrbL	35	C	2	18.5309	http://ecocyc.org/gene?orgid=ECOLI&id=G7667-MONOMER	10
yibT	35	D	12	1048.77	http://ecocyc.org/gene?orgid=ECOLI&id=G0-10468	9
yhiN	35	E	8	17.4745	http://ecocyc.org/gene?orgid=ECOLI&id=EG12229-MONOMER	10
yibL	35	E	12	788.584	http://ecocyc.org/gene?orgid=ECOLI&id=EG11964	9
yibN	35	F	12	1927.99	http://ecocyc.org/gene?orgid=ECOLI&id=EG12295	10
yhcH	35	G	2	170.378	http://ecocyc.org/gene?orgid=ECOLI&id=G7675	10
yicH	35	H	12	12.0799	http://ecocyc.org/gene?orgid=ECOLI&id=EG11684-MONOMER	10
yjaG	37	A	7	143.326	http://ecocyc.org/gene?orgid=ECOLI&id=EG11916	10
yiiD	37	E	5	96.6668	http://ecocyc.org/gene?orgid=ECOLI&id=EG11853	10
yjbD	37	E	7	96.6195	http://ecocyc.org/gene?orgid=ECOLI&id=EG11922	10
yigA	37	F	3	13.0414	http://ecocyc.org/gene?orgid=ECOLI&id=EG11201-MONOMER	10
yjcO	37	F	9	4.65212	http://ecocyc.org/gene?orgid=ECOLI&id=EG11951-MONOMER	10
yigB	37	G	3	161.815	http://ecocyc.org/gene?orgid=ECOLI&id=EG11202	8
yjbR	37	G	8	354.895	http://ecocyc.org/gene?orgid=ECOLI&id=EG11936	7
yjgR	39	C	3	74.6611	http://ecocyc.org/gene?orgid=ECOLI&id=G7890-MONOMER	9
yadG	39	D	11	62.6476	http://ecocyc.org/gene?orgid=ECOLI&id=YADG-MONOMER	8
ytfJ	39	G	1	10.0759	http://ecocyc.org/gene?orgid=ECOLI&id=G7871-MONOMER	10
ybbA	41	G	1	4.71279	http://ecocyc.org/gene?orgid=ECOLI&id=YBBA-MONOMER	9
hemX	43	C	8	441.516	http://ecocyc.org/gene?orgid=ECOLI&id=HEMX-MONOMER	10
nanE	47	H	9	45.4152	http://ecocyc.org/gene?orgid=ECOLI&id=NANE-MONOMER	7
yciK	49	F	2	169.486	http://ecocyc.org/gene?orgid=ECOLI&id=EG11759	10
yhaJ	53	A	10	12.1003	http://ecocyc.org/gene?orgid=ECOLI&id=G7619-MONOMER	10
ycjW	53	F	8	23.1692	http://ecocyc.org/gene?orgid=ECOLI&id=G6658-MONOMER	8
ygeV	53	F	9	0.00241779	http://ecocyc.org/gene?orgid=ECOLI&id=G7488-MONOMER	9
artI	55	G	2	1499.52	http://ecocyc.org/gene?orgid=ECOLI&id=ARTI-MONOMER	10
ybiT	55	H	1	354.135	http://ecocyc.org/gene?orgid=ECOLI&id=G6423	7
yheS	59	E	2	55.8899	http://ecocyc.org/gene?orgid=ECOLI&id=YHES-MONOMER	7
modF	59	F	7	183.609	http://ecocyc.org/gene?orgid=ECOLI&id=MODF-MONOMER	10
ybiH	59	G	7	13.6659	http://ecocyc.org/gene?orgid=ECOLI&id=EG12406-MONOMER	8
yhbT	61	B	3	0.00603784	http://ecocyc.org/gene?orgid=ECOLI&id=G7651-MONOMER	9
yggL	61	C	2	1432.61	http://ecocyc.org/gene?orgid=ECOLI&id=EG12443	10
yahJ	61	C	10	14.5991	http://ecocyc.org/gene?orgid=ECOLI&id=G6189-MONOMER	10
yrbA	61	E	3	525.29	http://ecocyc.org/gene?orgid=ECOLI&id=G7657	9
yfgD	63	A	5	2214.28	http://ecocyc.org/gene?orgid=ECOLI&id=G7312	10
yjjV	63	C	12	3.06648	http://ecocyc.org/gene?orgid=ECOLI&id=G7952-MONOMER	7
yidB	63	D	9	359.22	http://ecocyc.org/gene?orgid=ECOLI&id=EG11196#	10
yjgJ	63	F	11	117.7	http://ecocyc.org/gene?orgid=ECOLI&id=G7882	8
yggN	65	C	7	150.836	http://ecocyc.org/gene?orgid=ECOLI&id=EG12705	9
yifL	65	C	11	2303.35	http://ecocyc.org/gene?orgid=ECOLI&id=G0-10471	10
ygjR	65	E	7	65.7822	http://ecocyc.org/gene?orgid=ECOLI&id=G7606-MONOMER	9
ynfK	67	C	11	5.19666	http://ecocyc.org/gene?orgid=ECOLI&id=G6851-MONOMER	10
yhcB	69	E	10	3711.45	http://ecocyc.org/gene?orgid=ECOLI&id=G7681-MONOMER	9
yqiC	69	G	8	1143.26	http://ecocyc.org/gene?orgid=ECOLI&id=G7582	9
yiaF	71	D	5	1344.76	http://ecocyc.org/gene?orgid=ECOLI&id=EG12273	9
yjeI	71	F	12	651.871	http://ecocyc.org/gene?orgid=ECOLI&id=G7834	10
yigI	71	G	1	95.3982	http://ecocyc.org/gene?orgid=ECOLI&id=G7298	10
yheO	71	G	9	273.385	http://ecocyc.org/gene?orgid=ECOLI&id=G7715	10
yjcZ	71	H	11	11.9421	http://ecocyc.org/gene?orgid=ECOLI&id=G7823-MONOMER	10
yghJ	73	A	7	0.932944	http://ecocyc.org/gene?orgid=ECOLI&id=G7541-MONOMER	10
yjjA	73	D	5	85.1705	http://ecocyc.org/gene?orgid=ECOLI&id=EG11214	9
yfdI	73	D	10	76.0296	http://ecocyc.org/gene?orgid=ECOLI&id=G7221	9
ytfB	73	E	1	180.882	http://ecocyc.org/gene?orgid=ECOLI&id=G7864	9
yjhC	73	E	3	1.25169	http://ecocyc.org/gene?orgid=ECOLI&id=G7901-MONOMER	10
yjgM	73	F	2	121.512	http://ecocyc.org/gene?orgid=ECOLI&id=G7886	10
yjhU	73	G	3	5.59823	http://ecocyc.org/gene?orgid=ECOLI&id=G7909-MONOMER	10
ykgG	75	A	1	4.95097	http://ecocyc.org/gene?orgid=ECOLI&id=G6178-MONOMER	10
ymbA	75	B	6	90.299	http://ecocyc.org/gene?orgid=ECOLI&id=G6492	10
yciO	75	B	10	630.942	http://ecocyc.org/gene?orgid=ECOLI&id=G6635	10
ydcI	75	C	12	110.374	http://ecocyc.org/gene?orgid=ECOLI&id=G6737-MONOMER	7
yccU	75	D	6	1355.23	http://ecocyc.org/gene?orgid=ECOLI&id=G6499	9
yciW	75	D	10	33.9416	http://ecocyc.org/gene?orgid=ECOLI&id=G6640-MONOMER	10
ybcJ	75	E	2	357.734	http://ecocyc.org/gene?orgid=ECOLI&id=EG12879	8
ydbL	75	E	11	6.84295	http://ecocyc.org/gene?orgid=ECOLI&id=G6705-MONOMER	8
ydgJ	77	A	3	37.2767	http://ecocyc.org/gene?orgid=ECOLI&id=G6868-MONOMER	10
yodD	77	A	7	31.6272	http://ecocyc.org/gene?orgid=ECOLI&id=G7046-MONOMER	8
yoaC	77	D	5	8.67439	http://ecocyc.org/gene?orgid=ECOLI&id=G6994-MONOMER	10
yohN	77	E	8	508.047	http://ecocyc.org/gene?orgid=ECOLI&id=G7139	7
ydeN	77	F	1	0.259677	http://ecocyc.org/gene?orgid=ECOLI&id=G6788-MONOMER	9
yebV	77	H	5	892.834	http://ecocyc.org/gene?orgid=ECOLI&id=G7009	10
yhdP	79	B	6	0.477248	http://ecocyc.org/gene?orgid=ECOLI&id=G7690-MONOMER	9
yaiL	79	F	8	55.1536	http://ecocyc.org/gene?orgid=ECOLI&id=G6207-MONOMER	10
yeaD	81	A	5	2114.06	http://ecocyc.org/gene?orgid=ECOLI&id=G6966-MONOMER	10
yegD	81	A	7	22.8343	http://ecocyc.org/gene?orgid=ECOLI&id=EG12200-MONOMER	8
ydhZ	81	F	10	55.1487	http://ecocyc.org/gene?orgid=ECOLI&id=G6903-MONOMER	10
wbbJ	83	G	12	40.3227	http://ecocyc.org/gene?orgid=ECOLI&id=EG11984-MONOMER	10
ybfE	87	A	8	150.041	http://ecocyc.org/gene?orgid=ECOLI&id=EG11775	9
yddM	87	A	9	52.2594	http://ecocyc.org/gene?orgid=ECOLI&id=G6774-MONOMER	10
ykgE	87	B	4	5.46316	http://ecocyc.org/gene?orgid=ECOLI&id=G6176-MONOMER	10
ybjS	87	D	8	6.25335	http://ecocyc.org/gene?orgid=ECOLI&id=G6453-MONOMER	10
ysgA	87	D	12	269.236	http://ecocyc.org/gene?orgid=ECOLI&id=G7804-MONOMER	10
ygdI	87	E	6	895.756	http://ecocyc.org/gene?orgid=ECOLI&id=G7453	10
yieP	87	G	1	73.9777	http://ecocyc.org/gene?orgid=ECOLI&id=EG11733-MONOMER	7
ydcH	87	H	8	0.717564	http://ecocyc.org/gene?orgid=ECOLI&id=EG12865-MONOMER	10
ydfW	89	A	7	138.779	http://ecocyc.org/gene?orgid=ECOLI&id=G6834	9
yidR	89	C	1	82.7487	http://ecocyc.org/gene?orgid=ECOLI&id=EG11713	10
ypfJ	89	C	7	94.5324	http://ecocyc.org/gene?orgid=ECOLI&id=G7298	10
ycgJ	89	F	7	15.6449	http://ecocyc.org/gene?orgid=ECOLI&id=G6614-MONOMER	10
ypeB	89	F	12	27.9684	http://ecocyc.org/gene?orgid=ECOLI&id=MONOMER0-2684	10
folP	61	C	3	NA	NA	NA
yehl	77	F	8	NA	NA	NA
