# Supplementary material for: Exploring the Glucose Fluxotype of the E. coli y-ome Using High-Resolution Fluxomics
Source: Metabolites. 2021 Apr 26;11(5):271. doi: 10.3390/metabo11050271 (PMC8145925; doi:10.3390/metabo11050271)
Supplement: Supplementary file 1 [file metabolites-11-00271-s001.zip › metabolites-1176208-supp-final/supdata/Supplementary_data_2_Metabolic model considered for flux calculation.ftbl.txt]

PROJECT
	NAME	VERSION	FORMAT	DATE	COMMENT
	E_Coli_flux_model.ftbl	1		16092020	E coli K12 MG1655 WT

NETWORK
	FLUX_NAME	EDUCT_1	EDUCT_2	PRODUCT_1	PRODUCT_2

// Glycolysis
// PPP & EDP
// TCA
// anaplerotic reactions: ppc mae
// acetate production
// with internal CO2 pool coming from metabolism or extracellular CO2 at natural abundance

// Uptake substrats

	Glucupt_1	Gluc_1		Glc6P
		#ABCDEF		#ABCDEF

	Glucupt_U	Gluc_U		Glc6P
		#ABCDEF		#ABCDEF

	CO2upt	CO2_ext		CO2		// unlabeled CO2 uptake
		#A		#A


// Embden Meyerhof Parnas Pathway

	pgi	Glc6P		Fru6P
		#ABCDEF		#ABCDEF

	pfk	Fru6P		FruBP
		#ABCDEF		#ABCDEF

	ald	FruBP		DHAP	GA3P
		#ABCDEF		#ABC	#DEF

	tpi	DHAP		GA3P
		#ABC		#CBA

	pgk	GA3P		PGA
		#ABC		#ABC

	eno	PGA		PEP
		#ABC		#ABC

	pyk	PEP		Pyr
		#ABC		#ABC


// Pentose Phosphate Pathway

	zwf	Glc6P		Gnt6P
		#ABCDEF		#ABCDEF

	gnd	Gnt6P		CO2 	Rib5P
		#ABCDEF		#A	#BCDEF

	edd	Gnt6P		Pyr	GA3P
		#ABCDEF		#ABC	#DEF

	tk1	Rib5P		GA3P	E2
		#ABCDE		#CDE	#AB

	tk2	Ery4P	E2	Fru6P
		#CDEF	#AB	#ABCDEF

	tk3	Rib5P	E2	Sed7P
		#ABCDE	#ab	#abABCDE

	ta1	GA3P	E3	Fru6P
		#DEF	#ABC	#ABCDEF

	ta2	Sed7P		Ery4P	E3
		#abcABCD		#ABCD	#abc

// Tricarboxylic Acid Cycle

	pdh	Pyr		AcCoA	CO2
		#ABC		#BC	#A

	citsynth	AcCoA	OAA	ICit
		#AB	#abcd	#dcbaBA

	idh	ICit		AKG	CO2
		#ABCDEF		#ABCEF	#D

	akgdh	AKG		Suc	CO2
		#ABCDE		#BCDE	#A

	fum_a	Suc		Mal
		#ABCD		#ABCD

	fum_b	Suc		Mal
		#ABCD		#DCBA

	maldh	Mal		OAA
		#ABCD		#ABCD


// Glyoxylate Shunt

	gs1	ICit		GlyOx	Suc
		#ABCDEF		#AB	#DCEF

	gs2	GlyOx	AcCoA	OAA
		#AB	#ab	#ABba


// Anaplerotic Reactions

	ppc	PEP	CO2	OAA			// PEPcarboxylase (fwd flux) + PEP carboxykinase (rev flux)
		#ABC	#a	#ABCa

	mae	Mal		Pyr	CO2		// malic enzyme
		#ABCD		#ABC	#D


// Biosynthetic Pathways

	// Glucose-6-Phosphate Family

	bs_glc6P	Glc6P		BM_Glc6P
		#ABCDEF		#ABCDEF

	// Fructose-6-Phosphate Family

	bs_fru6P	Fru6P		BM_Fru6P
		#ABCDEF		#ABCDEF

	// Phosphoglycerate Family

	bs_pga	PGA		BM_PGA
		#ABC		#ABC

	bs_pga_aux	BM_PGA		PGA_Aux
		#ABC		#ABC

	bs_pga1	BM_PGA		Ser
		#ABC		#ABC

	bs_pga1_aux	Ser		Ser_Aux
		#ABC		#ABC

	bs_pga2	Ser		Cys
		#ABC		#ABC

	bs_pga2_aux	Cys		Cys_Aux
		#ABC		#ABC

	bs_pga3	Ser		Gly	FTHF
		#ABC		#AB	#C

	bs_pga3_aux	Gly		Gly_Aux
		#AB		#AB

	// TrioseP Family

	bs_DHAP	GA3P		Glp
		#ABC		#ABC

	// Pyruvate Family

	bs_pyr	Pyr		BM_Pyr
		#ABC		#ABC

	bs_pyr1	BM_Pyr		Ala
		#ABC		#ABC

	bs_pyr1_aux	Ala		Ala_Aux
		#ABC		#ABC

	bs_pyr2	BM_Pyr	BM_Pyr	AKV	CO2
		#ABC	#abc	#ABbcC	#a

	bs_pyr4	AKV		Val
		#ABCDE		#ABCDE

	bs_pyr4_aux	Val		Val_Aux
		#ABCDE		#ABCDE

	bs_pyr3	AKV	BM_AcCoA	Leu	CO2
		#ABCDE	#ab	#abBCDE	#A

	bs_pyr3_aux	Leu		Leu_Aux
		#ABCDEF		#ABCDEF


	// Erythrose-4-Phosphate Family

	bs_e4p	Ery4P		BM_Ery4P
		#ABCD		#ABCD


	// Ribose-5-Phosphate Family

	bs_rib5p	Rib5P		BM_Rib5P
		#ABCDE		#ABCDE

	bs_rib5p1	BM_Rib5P	FTHF	His
		#ABCDE	#a	#EDCBAa

	bs_rib5p1_aux	His		His_Aux
		#ABCDEF		#ABCDEF

	bs_rib5p2	BM_Rib5P		Ri5P_Aux
		#ABCDE		#ABCDE


	// Aromatic Amino Acids

	bs_pep	PEP		BM_PEP
		#ABC		#ABC

	bs_pep1	BM_PEP	BM_Ery4P	DAHP
		#ABC	#abcd	#ABCabcd

	bs_pep2	BM_PEP	DAHP	Chor
		#ABC	#abcdefg	#ABCabcdefg

	bs_pep3a	Chor		Phe	CO2
		#ABCDEFGHIJ		#ABCEFGHIJ	#D

	bs_pep3b	Chor		Phe	CO2
		#ABCDEFGHIJ		#ABCEJIHGF	#D

	bs_pep3_aux	Phe		Phe_Aux
		#ABCEFGHIJ		#ABCEFGHIJ

	bs_pep4a	Chor		Tyr	CO2
		#ABCDEFGHIJ		#ABCEFGHIJ	#D

	bs_pep4b	Chor		Tyr	CO2
		#ABCDEFGHIJ		#ABCEJIHGF	#D

	bs_pep4_aux	Tyr		Tyr_Aux
		#ABCEFGHIJ		#ABCEFGHIJ

	bs_pep5	BM_PEP		PEP_Aux
		#ABC		#ABC

	bs_pep6	Chor	BM_Rib5P	Trp	PyrCO2
		#ABCDEFGHIJ	#abcde	#edcbaJEFGHI	#ABCD

	bs_pep6_aux	Trp		Trp_Aux
		#ABCDEFGHIJK		#ABCDEFGHIJK

	bs_pep7	PyrCO2		Pyr	CO2
		#ABCD		#ABC	#D


	// Acetyl-CoA

	bs_accoa	AcCoA		BM_AcCoA
		#AB		#AB

	bs_accoa_aux	BM_AcCoA		AcCoA_Aux
		#AB		#AB


	// Alpha-Ketoglutarate Family

	bs_akg	AKG		BM_AKG
		#ABCDE		#ABCDE

	bs_akg1	BM_AKG		Glu
		#ABCDE		#ABCDE

	bs_akg2	Glu		Pro
		#ABCDE		#ABCDE

	bs_akg3	Glu		Gln
		#ABCDE		#ABCDE

	bs_akg4	Glu	CO2	Arg
		#ABCDE	#a	#ABCDEa

	bs_akg4_aux	Arg		Arg_Aux
		#ABCDEF		#ABCDEF

	bs_akg2_aux	Pro		Pro_Aux
		#ABCDE		#ABCDE


	// Oxaloacetate Family

	bs_oaa	OAA		BM_OAA
		#ABCD		#ABCD

	bs_oaa1	BM_OAA		Asp
		#ABCD		#ABCD

	bs_oaa1_aux	Asp		Asp_Aux
		#ABCD		#ABCD

	bs_oaa2	Thr	BM_Pyr	Ile	CO2
		#ABCD	#abc	#ABbCDc	#a

	bs_oaa2_aux	Ile		Ile_Aux
		#ABCDEF		#ABCDEF

	bs_oaa3a	BM_OAA	BM_Pyr	Lys	CO2
		#ABCD	#abc	#ABCDcb	#a

	bs_oaa3b	BM_OAA	BM_Pyr	Lys	CO2
		#ABCD	#abc	#abcDCB	#A

	bs_oaa3_aux	Lys		Lys_Aux
		#ABCDEF		#ABCDEF

	bs_oaa4	BM_OAA		OAA_Aux
		#ABCD		#ABCD

	bs_oaa5	BM_OAA		Thr
		#ABCD		#ABCD

	bs_oaa5_aux	Thr		Thr_Aux
		#ABCD		#ABCD

	bs_oaa6	BM_OAA	FTHF	Met
		#ABCD	#a	#ABCDa

	bs_oaa6_aux	Met		Met_Aux
		#ABCDE		#ABCDE

	bs_oaa7	BM_OAA		Asn
		#ABCD		#ABCD

	bs_oaa7_aux	Asn		Asn_Aux
		#ABCD		#ABCD


// Outpout fluxes

	out_co2	CO2		CO2_out			// CO2 output
		#A		#A

	out_Ac	AcCoA		Acetate			// Acetate output
		#AB		#AB

	out_Lac	Pyr		Lac			// Lactate output
		#ABC		#ABC

	out_FTHF	FTHF		FTHF_out
		#A		#A

FLUXES
	NET
		NAME	FCD	VALUE(F/C)	ED_WEIGHT	LOW(F)	INC(F)	UP(F)

		BM	F	$BM_yield		// biomass yield (µ / qS)

		Glucupt_1	F	0.812817
		Glucupt_U	D
		CO2upt	F	0.768491

		pgi	D
		pfk	D
		ald	D
		tpi	D
		pgk	D
		eno	D
		pyk	F	1.5

		zwf	F	0.15
		gnd	F	0.139174
		edd	D

		tk1	D
		tk2	D
		ta1	D
		tk3	D
		ta2	D

		pdh	F	1.0
		citsynth	D
		idh	D
		akgdh	D
		fum_a	D
		fum_b	D
		maldh	D

		gs1	D
		gs2	D

		ppc	D
		mae	D

		// flux de biomasse

		bs_glc6P	D	0.0109	// G6P output
		bs_fru6P	D	0.0038	// F6P output
		bs_pga	D	0.0791		// PGA output for biomass
		bs_pga_aux	D		// PGA output for biomass
		bs_pga1	D			// PGA to ser conversion
		bs_pga1_aux	D	0.0109	// PGA to ser conversion
		bs_pga2	D
		bs_pga2_aux	D	0.0046	// PGA to cys conversion
		bs_pga3	D			// Gly biosynthesis
		bs_pga3_aux	D	0.0308	// Gly output
		bs_DHAP	D	0.0068		// glycerolP output for lipids
		bs_pyr	D	0.1501	// Pyr output for biomass
		bs_pyr1	D	// Ala biosynthesis
		bs_pyr1_aux	D	// Ala output Pyr output not associated to Val et Leu biosynthesis
		bs_pyr2	D			// d'AKV biosynthesis consume 2 Pyr
		bs_pyr4	D
		bs_pyr4_aux	D	0.0213	// Val output for biomass
		bs_pyr3	D			// Leu biosynthesis(AKV+AcCoA consumed)
		bs_pyr3_aux	D	0.0227	// Leu output
		bs_e4p	D		// Ery4p output for biomass
		bs_rib5p	D	0.0476	// His biosynthesis
		bs_rib5p1	D		// His biosynthesis
		bs_rib5p1_aux	D	0.0048	// His output
		bs_rib5p2	D		// Rib5P output not associated to His biosynthesis
		bs_pep	D	0.0381		// PEP output
		bs_pep1	D			// PEP output
		bs_pep2	D
		bs_pep3a	D
		bs_pep3b	D
		bs_pep3_aux	D	0.0093
		bs_pep4a	D
		bs_pep4b	D
		bs_pep4_aux	D	0.0069
		bs_pep5	D	0.0027
		bs_pep6	D
		bs_pep6_aux	D
		bs_pep7	D
		bs_accoa	D	0.1565	// AcCoA output for biomass
		bs_accoa_aux	D		// AcCoA output for biomass not associated with Leu biosynthesis
		bs_akg	D	0.0571		// AKG output
		bs_akg1	D
		bs_akg2	D
		bs_akg3	D	0.0132
		bs_akg4	D
		bs_akg2_aux	D	0.0111
		bs_akg4_aux	D
		bs_oaa	D	0.0947		// OAA output for biomass
		bs_oaa1	D			// OAA for Asp biosynthesis
		bs_oaa1_aux	D	0.0121	// Asp output
		bs_oaa2	D			// Ile biosynthesis
		bs_oaa2_aux	D	0.0146	// Ile output
		bs_oaa3a	D
		bs_oaa3b	D
		bs_oaa3_aux	D	0.0173
		bs_oaa4	D
		bs_oaa5	D
		bs_oaa5_aux	D	0.0128
		bs_oaa6	D
		bs_oaa6_aux	D	0.0077
		bs_oaa7	D
		bs_oaa7_aux	D	0.0121

		// Outpout fluxes

		out_co2	D			// CO2 output
		out_Ac	F	$out_ace		// acetate output
		out_Lac	F	$out_Lac		// acetate output

		out_FTHF	D		// FTHF output no constraints on FTHF output


	XCH
		NAME	FCD	VALUE(F/C)	ED_WEIGHT	LOW(F)	INC(F)	UP(F)

		BM	C	0

		Glucupt_1	D
		Glucupt_U	D
		CO2upt	D

		pgi	F	0.729186
		pfk	C	0
		ald	F	0.370818
		tpi	F	0.5
		pgk	F	0.99
		eno	F	0.99
		pyk	C	0.0

		zwf	C	0
		gnd	C	0
		edd	C	0

		tk1	F	0.1
		tk2	F	0.1
		ta1	F	0.1
		tk3	F	0
		ta2	F	0

		pdh	C	0.0
		citsynth	C	0
		idh	C	0
		akgdh	C	0
		fum_a	F	0.259945
		fum_b	D
		maldh	F	0.727373

		gs1	C	0
		gs2	C	0

		ppc	F	0.05

		mae	C	0

		bs_glc6P	D
		bs_fru6P	D
		bs_pga	C	0
		bs_pga_aux	D
		bs_pga1	C	0
		bs_pga1_aux	D
		bs_pga2	C	0
		bs_pga2_aux	D
		bs_pga3	F	0.00824415
		bs_pga3_aux	D
		bs_DHAP	D
		bs_pyr	C	0
		bs_pyr1	C	0
		bs_pyr1_aux	D
		bs_pyr2	C	0
		bs_pyr4	C	0
		bs_pyr4_aux	D
		bs_pyr3	C	0
		bs_pyr3_aux	D
		bs_e4p	C	0
		bs_rib5p	C	0
		bs_rib5p1	C	0
		bs_rib5p1_aux	D
		bs_rib5p2	D
		bs_accoa	C	0
		bs_accoa_aux	D
		bs_pep	C	0
		bs_pep1	C	0
		bs_pep2	C	0
		bs_pep3a	C	0
		bs_pep3b	C	0
		bs_pep3_aux	D
		bs_pep4a	C	0
		bs_pep4b	C	0
		bs_pep4_aux	D
		bs_pep5	D
		bs_pep6	C	0
		bs_pep6_aux	D
		bs_pep7	C	0
		bs_akg	C	0
		bs_akg1	C	0
		bs_akg2	C	0
		bs_akg3	D
		bs_akg4	C	0
		bs_akg4_aux	D
		bs_akg2_aux	D
		bs_oaa	C	0
		bs_oaa1	C	0
		bs_oaa1_aux	D
		bs_oaa2	C	0
		bs_oaa2_aux	D
		bs_oaa3a	C	0
		bs_oaa3b	C	0
		bs_oaa3_aux	D
		bs_oaa4	D
		bs_oaa5	C	0
		bs_oaa5_aux	D
		bs_oaa6	C	0
		bs_oaa6_aux	D
		bs_oaa7	C	0
		bs_oaa7_aux	D

		// Outpout fluxes

		out_co2	D
		out_Ac	D
		out_FTHF	D
		out_Lac	D	$out_Lac


EQUALITIES
	NET
		VALUE	FORMULA

		0	fum_a-fum_b
		1	Glucupt_1+Glucupt_U
		0	bs_oaa3a-bs_oaa3b
		0	bs_pep3a-bs_pep3b
		0	bs_pep4a-bs_pep4b

//BM equalities

		0	bs_glc6P-0.2050*BM
		0	bs_fru6P-0.0709*BM
		0	bs_pga-1.4931*BM
		0	bs_pga1_aux-0.2050*BM
		0	bs_pga2_aux-0.0870*BM
		0	bs_pga3_aux-0.5820*BM
		0	bs_DHAP-0.1290*BM
		0	bs_pyr-2.8328*BM
		0	bs_pyr4_aux-0.4020*BM
		0	bs_pyr3_aux-0.4280*BM
		0	bs_rib5p-0.8983*BM
		0	bs_rib5p1_aux-0.0804*BM
		0	bs_pep-0.7191*BM
		0	bs_pep3_aux-0.1760*BM
		0	bs_pep4_aux-0.1310*BM
		0	bs_pep5-0.0511*BM
		0	bs_accoa-2.9538*BM
		0	bs_akg-1.0779*BM
		0	bs_akg3-0.2500*BM
		0	bs_akg2_aux-0.2100*BM
		0	bs_oaa-1.7867*BM
		0	bs_oaa1_aux-0.2290*BM
		0	bs_oaa2_aux-0.2760*BM
		0	bs_oaa3_aux-0.3260*BM
		0	bs_oaa5_aux-0.2410*BM
		0	bs_oaa6_aux-0.1460*BM
		0	bs_oaa7_aux-0.2290*BM

	XCH
		VALUE	FORMULA

		0	fum_a-fum_b

INEQUALITIES
	NET
		VALUE	COMP	FORMULA
// Inequalities for Input and Output Fluxes are generated automatically

		1	<=	pyk
		0	<=	edd
		0	<=	gnd
		0	<=	zwf
		0	<=	ppc
		0	<=	gs1
		0	<=	mae

	XCH
		VALUE	COMP	FORMULA
// Inequalities for Input and Output Fluxes are generated automatically


FLUX_MEASUREMENTS
	FLUX_NAME	VALUE	DEVIATION
	out_Ac	$out_ace	$sd_out_ace
	out_Lac	$out_Lac	$sd_out_Lac
	BM	$BM_yield	$sd_BM_yield

LABEL_INPUT
	META_NAME	ISOTOPOMER	VALUE

	Gluc_U	#111111	0.952
		#011111	0.008
		#101111	0.008
		#110111	0.008
		#111011	0.008
		#111101	0.008
		#111110	0.008

	Gluc_1	#100000	0.9465
		#110000	0.0107
		#101000	0.0107
		#100100	0.0107
		#100010	0.0107
		#100001	0.0107

	CO2_ext	#0	0.9893
		#1	0.0107


LABEL_MEASUREMENTS
	META_NAME	CUM_GROUP	VALUE	DEVIATION	CUM_CONSTRAINTS

	AcCoA	1	$ace_00	$sd_ace_00	#00
		2	$ace_01	$sd_ace_01	#01	// CH3 labeling
		3	$ace_10	$sd_ace_10	#10
		4	$ace_11	$sd_ace_11	#11

	Pyr	1	$lac_xx0	$sd_lac_xx0	#xx0
		2	$lac_xx1	$sd_lac_xx1	#xx1	// CH3 labeling


PEAK_MEASUREMENTS

	META_NAME	PEAK_NO	VALUE_S	VALUE_D-	VALUE_D+	VALUE_DD	VALUE_T	DEVIATION_S	DEVIATION_D-	DEVIATION_D+	DEVIATION_DD/T


MASS_SPECTROMETRY
	META_NAME	FRAGMENT	WEIGHT	VALUE	DEVIATION

// 15 proteinogenic aa
	Ala	1,2,3	0	$ala_0	$sd_ala_0
			1	$ala_1	$sd_ala_1
			2	$ala_2	$sd_ala_2
			3	$ala_3	$sd_ala_3
	Gly	1,2	0	$gly_0	$sd_gly_0
			1	$gly_1	$sd_gly_1
			2	$gly_2	$sd_gly_2
	Val	1,2,3,4,5	0	$val_0	$sd_val_0
			1	$val_1	$sd_val_1
			2	$val_2	$sd_val_2
			3	$val_3	$sd_val_3
			4	$val_4	$sd_val_4
			5	$val_5	$sd_val_5
	Ser	1,2,3	0	$ser_0	$sd_ser_0
			1	$ser_1	$sd_ser_1
			2	$ser_2	$sd_ser_2
			3	$ser_3	$sd_ser_3
	Thr	1,2,3,4	0	$thr_0	$sd_thr_0
			1	$thr_1	$sd_thr_1
			2	$thr_2	$sd_thr_2
			3	$thr_3	$sd_thr_3
			4	$thr_4	$sd_thr_4
	Phe	1,2,3,4,5,6,7,8,9	0	$phe_0	$sd_phe_0
			1	$phe_1	$sd_phe_1
			2	$phe_2	$sd_phe_2
			3	$phe_3	$sd_phe_3
			4	$phe_4	$sd_phe_4
			5	$phe_5	$sd_phe_5
			6	$phe_6	$sd_phe_6
			7	$phe_7	$sd_phe_7
			8	$phe_8	$sd_phe_8
			9	$phe_9	$sd_phe_9
	Asp	1,2,3,4	0	$asp_0	$sd_asp_0
			1	$asp_1	$sd_asp_1
			2	$asp_2	$sd_asp_2
			3	$asp_3	$sd_asp_3
			4	$asp_4	$sd_asp_4
	Glu	1,2,3,4,5	0	$glu_0	$sd_glu_0
			1	$glu_1	$sd_glu_1
			2	$glu_2	$sd_glu_2
			3	$glu_3	$sd_glu_3
			4	$glu_4	$sd_glu_4
			5	$glu_5	$sd_glu_5
	His	1,2,3,4,5,6	0	$his_0	$sd_his_0
			1	$his_1	$sd_his_1
			2	$his_2	$sd_his_2
			3	$his_3	$sd_his_3
			4	$his_4	$sd_his_4
			5	$his_5	$sd_his_5
			6	$his_6	$sd_his_6
	Ile	1,2,3,4,5,6	0	$ile_0	$sd_ile_0
			1	$ile_1	$sd_ile_1
			2	$ile_2	$sd_ile_2
			3	$ile_3	$sd_ile_3
			4	$ile_4	$sd_ile_4
			5	$ile_5	$sd_ile_5
			6	$ile_6	$sd_ile_6
	Leu	1,2,3,4,5,6	0	$leu_0	$sd_leu_0
			1	$leu_1	$sd_leu_1
			2	$leu_2	$sd_leu_2
			3	$leu_3	$sd_leu_3
			4	$leu_4	$sd_leu_4
			5	$leu_5	$sd_leu_5
			6	$leu_6	$sd_leu_6
	Lys	1,2,3,4,5,6	0	$lys_0	$sd_lys_0
			1	$lys_1	$sd_lys_1
			2	$lys_2	$sd_lys_2
			3	$lys_3	$sd_lys_3
			4	$lys_4	$sd_lys_4
			5	$lys_5	$sd_lys_5
			6	$lys_6	$sd_lys_6
	Arg	1,2,3,4,5,6	0	$arg_0	$sd_arg_0
			1	$arg_1	$sd_arg_1
			2	$arg_2	$sd_arg_2
			3	$arg_3	$sd_arg_3
			4	$arg_4	$sd_arg_4
			5	$arg_5	$sd_arg_5
			6	$arg_6	$sd_arg_6
	Tyr	1,2,3,4,5,6,7,8,9	0	$tyr_0	$sd_tyr_0
			1	$tyr_1	$sd_tyr_1
			2	$tyr_2	$sd_tyr_2
			3	$tyr_3	$sd_tyr_3
			4	$tyr_4	$sd_tyr_4
			5	$tyr_5	$sd_tyr_5
			6	$tyr_6	$sd_tyr_6
			7	$tyr_7	$sd_tyr_7
			8	$tyr_8	$sd_tyr_8
			9	$tyr_9	$sd_tyr_9
	Pro	1,2,3,4,5	0	$pro_0	$sd_pro_0
			1	$pro_1	$sd_pro_1
			2	$pro_2	$sd_pro_2
			3	$pro_3	$sd_pro_3
			4	$pro_4	$sd_pro_4
			5	$pro_5	$sd_pro_5
	Met	1,2,3,4,5	0	$met_0	$sd_met_0
			1	$met_1	$sd_met_1
			2	$met_2	$sd_met_2
			3	$met_3	$sd_met_3
			4	$met_4	$sd_met_4
			5	$met_5	$sd_met_5

OPTIONS
	OPT_NAME	OPT_VALUE
	commandArgs	--ln --zc=1e-3 --sens mc=100 --clownr=1e-3
	MATLAB_FOR_FLUX_EQ_CONSTR_MATR	1
