# Supplementary material for: Exploring the Glucose Fluxotype of the E. coli y-ome Using High-Resolution Fluxomics
Source: Metabolites. 2021 Apr 26;11(5):271. doi: 10.3390/metabo11050271 (PMC8145925; doi:10.3390/metabo11050271)
Supplement: Supplementary file 1 [file metabolites-11-00271-s001.zip › metabolites-1176208-supp-final/supdata/Supplementary_data_3_Complete dataset obtained for all fluxomic experiments performed in this study.xlsx]

## Sheet: data_Berges_2021
	var	yedV	yhiI	ybhC	yeaY	ydcP	yfcD	yfeY	yfcL	yfaT	yegQ	yebG	yecF	ydiH	yebO	yeaC	yebY	ydhR	yecJ	yfhG	ydhS	yecR	yehS	yccJ	yceB	ydcY	yncE	ynbE	ydcL	ybeL	ycdY	ybiJ	yajD	ybiU	yceD	ybgS	ydfZ	yahO	yaiA	yniA	WT1	zwf1	yqcC	ydeI	ydjA	ygeA	ybjX	ybaQ	ycdX
CIDs	ala_0	0.40594	0.41536	0.41212	0.40833	0.40975	0.4096	0.40802	0.41049	0.41147	0.40181	0.40326	0.40437	0.40784	0.41032	0.41154	0.40637	0.40824	0.41202	0.40955	0.41223	0.40679	0.40686	0.40518	0.40859	0.40971	0.40471	0.40441	0.40897	0.40526	0.40544	0.40491	0.40499	0.40422	0.40948	0.4074	0.41148	0.41078	0.40809	0.40496	0.4019	0.36321	0.40746	0.40923	0.40418	0.40475	0.40788	0.40708	0.40804
	ala_1	0.35635	0.34945	0.34917	0.35242	0.35033	0.34768	0.35047	0.34849	0.34672	0.3549	0.35644	0.35084	0.3495	0.34854	0.34736	0.34951	0.34878	0.34871	0.35005	0.34733	0.35103	0.35199	0.3517	0.34862	0.34802	0.35083	0.34908	0.34969	0.34929	0.35109	0.35314	0.35052	0.35271	0.34728	0.35112	0.34743	0.34742	0.34996	0.35012	0.3527	0.38383	0.35164	0.3481	0.3538	0.35134	0.35129	0.34987	0.34774
	ala_2	0.03105	0.03465	0.03715	0.03619	0.04299	0.04421	0.04329	0.03957	0.039	0.03937	0.04291	0.04527	0.03849	0.03914	0.0369	0.0381	0.03272	0.03817	0.03697	0.03821	0.03181	0.03942	0.03785	0.03542	0.03681	0.04241	0.03923	0.03114	0.04171	0.04296	0.0385	0.04302	0.03612	0.038	0.03391	0.03536	0.03447	0.03612	0.03791	0.04253	0.04764	0.03517	0.03017	0.03672	0.0367	0.03601	0.03665	0.03259
	ala_3	0.20665	0.20054	0.20156	0.20306	0.19693	0.19852	0.19822	0.20145	0.20281	0.20392	0.19739	0.19953	0.20417	0.202	0.2042	0.20601	0.21026	0.2011	0.20343	0.20223	0.21037	0.20173	0.20526	0.20737	0.20546	0.20205	0.20727	0.2102	0.20374	0.20051	0.20345	0.20147	0.20696	0.20525	0.20757	0.20573	0.20733	0.20582	0.207	0.20288	0.20532	0.20574	0.2125	0.20531	0.20721	0.20481	0.2064	0.21163
	arg_0	0.11168	0.13206	0.11784	0.11951	0.12165	0.11859	0.11985	0.11792	0.1185	0.11428	0.12592	0.11864	0.11561	0.11678	0.11568	0.11432	0.11055	0.11819	0.11486	0.1197	0.11109	0.1179	0.1143	0.11633	0.11586	0.11676	0.11459	0.11203	0.11833	0.11454	0.11848	0.1199	0.11611	0.11546	0.11768	0.11488	0.11785	0.11343	0.11524	0.11709	0.09895	0.11611	0.1092	0.1163	0.11474	0.1177	0.11451	0.1132
	arg_1	0.24662	0.24579	0.24654	0.25073	0.24775	0.24934	0.24925	0.24974	0.24798	0.24768	0.25726	0.24964	0.25079	0.24779	0.24818	0.24787	0.24531	0.24851	0.24645	0.25024	0.24546	0.24825	0.24834	0.25232	0.24876	0.24822	0.24768	0.24585	0.24678	0.2477	0.25093	0.2512	0.24746	0.24662	0.24909	0.24634	0.25065	0.24627	0.24909	0.25021	0.24173	0.2478	0.24399	0.24769	0.24709	0.25008	0.2465	0.24752
	arg_2	0.28135	0.27852	0.28125	0.2818	0.28154	0.28053	0.28156	0.28288	0.28047	0.28348	0.27991	0.28092	0.28273	0.28221	0.28104	0.28149	0.28193	0.2813	0.28182	0.28219	0.2824	0.28148	0.28246	0.28056	0.28051	0.28203	0.28248	0.28155	0.28077	0.27958	0.28134	0.28024	0.28123	0.27987	0.28234	0.28032	0.28111	0.28137	0.28129	0.28139	0.29391	0.28144	0.28188	0.28176	0.28125	0.27986	0.27941	0.28098
	arg_3	0.21433	0.20791	0.21225	0.20976	0.20996	0.21034	0.20947	0.21021	0.21071	0.21323	0.20275	0.21022	0.21074	0.2116	0.21183	0.21187	0.21416	0.21018	0.21395	0.20907	0.21517	0.21102	0.21256	0.21005	0.21246	0.21147	0.21261	0.21432	0.21243	0.21365	0.21021	0.20954	0.2128	0.21286	0.21138	0.21276	0.20996	0.21364	0.21141	0.21114	0.22306	0.21072	0.21555	0.21118	0.21229	0.21023	0.21279	0.21223
	arg_4	0.1073	0.10115	0.10484	0.10228	0.10263	0.10383	0.10316	0.10304	0.105	0.10464	0.09869	0.10329	0.10359	0.10423	0.10538	0.10609	0.10837	0.1043	0.10523	0.10257	0.10731	0.10409	0.10484	0.1031	0.10485	0.10464	0.10484	0.10726	0.10406	0.10617	0.10296	0.1021	0.10473	0.10657	0.103	0.10653	0.10335	0.10637	0.10485	0.10359	0.10779	0.10516	0.10897	0.10507	0.10598	0.10413	0.10715	0.10659
	arg_5	0.03413	0.03069	0.03285	0.03185	0.03219	0.03286	0.03248	0.03186	0.03289	0.03247	0.03117	0.03288	0.03214	0.03315	0.03332	0.03379	0.03498	0.03314	0.03317	0.03181	0.03419	0.03276	0.03319	0.03313	0.03302	0.03267	0.03336	0.03426	0.0331	0.03377	0.03195	0.03264	0.0333	0.03405	0.03241	0.03452	0.03262	0.03428	0.03363	0.03249	0.03135	0.03413	0.03546	0.03359	0.03414	0.03334	0.03477	0.03465
	arg_6	0.00459	0.00389	0.00443	0.00406	0.00428	0.00451	0.00423	0.00435	0.00444	0.00422	0.00429	0.00441	0.0044	0.00425	0.00458	0.00457	0.00471	0.00438	0.00452	0.00442	0.00438	0.00451	0.0043	0.00451	0.00455	0.00423	0.00444	0.00474	0.00453	0.00459	0.00413	0.00438	0.00438	0.00456	0.00411	0.00466	0.00446	0.00464	0.00449	0.00409	0.00322	0.00464	0.00495	0.0044	0.00451	0.00466	0.00486	0.00483
	asp_0	0.26664	0.27901	0.27154	0.27461	0.2766	0.27674	0.27906	0.2696	0.27707	0.27115	0.29033	0.27913	0.27049	0.27438	0.27473	0.27174	0.26618	0.27209	0.27359	0.28451	0.2647	0.277	0.26655	0.27462	0.2769	0.27656	0.27371	0.26615	0.27413	0.27115	0.28146	0.28325	0.27431	0.26477	0.27724	0.26981	0.27751	0.27002	0.27089	0.27019	0.24183	0.26846	0.25931	0.27008	0.26807	0.28107	0.27068	0.26902
	asp_1	0.34621	0.34941	0.34423	0.34729	0.34303	0.34631	0.34321	0.34846	0.34203	0.34272	0.35069	0.34205	0.34912	0.34522	0.34538	0.34346	0.3426	0.34505	0.34365	0.34426	0.34371	0.34451	0.3468	0.34683	0.34411	0.34379	0.33979	0.34662	0.34039	0.34636	0.34552	0.34688	0.34283	0.3473	0.34779	0.34083	0.3421	0.34202	0.34362	0.34711	0.34891	0.3472	0.34293	0.34675	0.34419	0.34417	0.34514	0.34465
	asp_2	0.19589	0.1908	0.19717	0.18924	0.19235	0.19115	0.19368	0.19447	0.19541	0.19944	0.17256	0.19153	0.1918	0.19505	0.19231	0.19643	0.19987	0.19363	0.1945	0.18816	0.19945	0.19192	0.19722	0.1871	0.1912	0.19395	0.19717	0.19965	0.19734	0.19592	0.18931	0.18354	0.19371	0.20019	0.18517	0.19689	0.19322	0.1986	0.19544	0.19543	0.20642	0.19444	0.20254	0.19273	0.1958	0.18751	0.19511	0.19694
	asp_3	0.14496	0.13704	0.14178	0.14373	0.14223	0.13972	0.13938	0.14229	0.139	0.14181	0.14076	0.1413	0.14302	0.14019	0.14094	0.14171	0.14436	0.14178	0.14164	0.13752	0.14597	0.14045	0.14312	0.14399	0.14053	0.14162	0.1438	0.1416	0.14362	0.14038	0.13927	0.14013	0.14345	0.14037	0.14341	0.145	0.14259	0.14168	0.14353	0.14241	0.16287	0.1419	0.14672	0.14378	0.14515	0.14097	0.14239	0.14462
	asp_4	0.04631	0.04373	0.04528	0.04513	0.04578	0.04609	0.04466	0.04518	0.04648	0.04488	0.04566	0.04599	0.04557	0.04516	0.04664	0.04667	0.04699	0.04746	0.04662	0.04555	0.04617	0.04611	0.04631	0.04746	0.04726	0.04408	0.04554	0.04598	0.04452	0.04618	0.04444	0.0462	0.04569	0.04738	0.0464	0.04748	0.04458	0.04768	0.04652	0.04486	0.03997	0.04798	0.04851	0.04665	0.04679	0.04628	0.04669	0.04477
	glu_0	0.15062	0.1722	0.15797	0.15733	0.15923	0.1581	0.15727	0.15585	0.16069	0.1518	0.16448	0.15704	0.15877	0.15623	0.15625	0.15447	0.15088	0.15735	0.1549	0.15889	0.14935	0.15817	0.15364	0.1594	0.15671	0.15515	0.15463	0.15131	0.15883	0.15509	0.15744	0.15924	0.15321	0.15542	0.15639	0.154	0.15644	0.1541	0.15575	0.15489	0.12113	0.15419	0.14947	0.15567	0.1534	0.1588	0.15557	0.15389
	glu_1	0.28038	0.27589	0.27823	0.28251	0.27954	0.28228	0.2808	0.28133	0.2804	0.28092	0.2855	0.28073	0.28218	0.28101	0.28236	0.28159	0.2797	0.28259	0.28153	0.28466	0.28061	0.28143	0.28218	0.28229	0.28296	0.28072	0.28116	0.28038	0.27865	0.28122	0.28182	0.28322	0.28078	0.281	0.28219	0.279	0.28143	0.28144	0.28125	0.27977	0.27103	0.28254	0.27784	0.28125	0.27999	0.28321	0.28183	0.28044
	glu_2	0.28638	0.27929	0.2842	0.28347	0.2846	0.28455	0.28458	0.28458	0.2819	0.28624	0.2794	0.28371	0.28231	0.28584	0.28466	0.28405	0.28451	0.28302	0.28435	0.28204	0.28591	0.28303	0.28461	0.28292	0.28359	0.28478	0.28451	0.28527	0.28266	0.28481	0.28381	0.28223	0.2855	0.28316	0.28371	0.28428	0.28473	0.28383	0.28361	0.2856	0.30075	0.28451	0.28634	0.28383	0.28502	0.2824	0.28346	0.28422
	glu_3	0.19181	0.18523	0.18834	0.1878	0.18825	0.18672	0.18823	0.18812	0.18708	0.19053	0.18241	0.18881	0.1879	0.18724	0.18682	0.18973	0.19189	0.18777	0.18861	0.18585	0.19137	0.18738	0.18831	0.18595	0.18723	0.18899	0.18919	0.19062	0.18924	0.18818	0.18773	0.18561	0.18946	0.18864	0.1875	0.18985	0.18777	0.18949	0.18837	0.18957	0.20667	0.18794	0.1923	0.18859	0.18975	0.18626	0.18774	0.18919
	glu_4	0.07376	0.07105	0.07403	0.07203	0.07255	0.07163	0.07242	0.07306	0.07307	0.07339	0.07075	0.07259	0.07188	0.07315	0.07308	0.07332	0.0756	0.07257	0.0736	0.07112	0.07556	0.07328	0.07376	0.07239	0.07266	0.0736	0.07363	0.07513	0.07364	0.07382	0.07211	0.07269	0.07399	0.0743	0.07336	0.07524	0.07298	0.07404	0.07351	0.07301	0.08341	0.07397	0.07645	0.07349	0.07453	0.07243	0.07414	0.07483
	glu_5	0.01705	0.01634	0.01723	0.01686	0.01584	0.01671	0.0167	0.01706	0.01686	0.01712	0.01746	0.01712	0.01696	0.01653	0.01683	0.01685	0.01742	0.01671	0.01701	0.01744	0.0172	0.01671	0.01751	0.01706	0.01684	0.01676	0.01688	0.01729	0.01697	0.01688	0.01711	0.01701	0.01705	0.01748	0.01686	0.01762	0.01665	0.01711	0.0175	0.01716	0.01701	0.01685	0.0176	0.01717	0.01731	0.0169	0.01727	0.01743
	gly_0	0.75631	0.77137	0.76089	0.76484	0.76232	0.75733	0.75835	0.75751	0.75584	0.76194	0.7651	0.75464	0.75506	0.76324	0.75695	0.75674	0.75371	0.75949	0.75812	0.76387	0.7527	0.77227	0.75605	0.75719	0.75716	0.76415	0.75729	0.7546	0.75715	0.75524	0.76584	0.75475	0.76177	0.75088	0.75653	0.75234	0.75852	0.75701	0.74986	0.75321	0.76394	0.75497	0.74693	0.75437	0.75696	0.75302	0.75538	0.75009
	gly_1	0.04337	0.0365	0.0456	0.04013	0.044	0.04784	0.04781	0.04587	0.04643	0.04244	0.04232	0.04598	0.0454	0.04614	0.04632	0.04611	0.04291	0.04382	0.04492	0.04258	0.04577	0.04392	0.04304	0.0444	0.04541	0.04357	0.04636	0.04419	0.04529	0.04784	0.044	0.04738	0.04505	0.04683	0.0443	0.04547	0.04096	0.04515	0.04853	0.04719	0.03714	0.04683	0.04766	0.04464	0.0425	0.04708	0.04617	0.04577
	gly_2	0.20032	0.19213	0.19351	0.19503	0.19368	0.19483	0.19384	0.19662	0.19773	0.19562	0.19258	0.19939	0.19954	0.19062	0.19672	0.19716	0.20338	0.1967	0.19697	0.19355	0.20153	0.18381	0.20091	0.19842	0.19742	0.19228	0.19635	0.20121	0.19756	0.19692	0.19015	0.19787	0.19319	0.20229	0.19917	0.20218	0.20053	0.19784	0.20161	0.1996	0.19892	0.1982	0.20541	0.20099	0.20055	0.1999	0.19845	0.20414
	his_0	0.21235	0.22605	0.21839	0.22554	0.22297	0.22828	0.23108	0.22651	0.22367	0.2148	0.22308	0.2194	0.23416	0.21877	0.22301	0.22114	0.21347	0.22603	0.22451	0.23518	0.21359	0.22737	0.22103	0.2212	0.22153	0.22001	0.22408	0.21571	0.22152	0.22124	0.22588	0.22214	0.2197	0.21917	0.22233	0.22209	0.2249	0.22456	0.22527	0.22143	0.04648	0.22271	0.2085	0.22032	0.21291	0.22903	0.21941	0.21646
	his_1	0.31352	0.31304	0.31525	0.319	0.31825	0.31438	0.31729	0.31338	0.32083	0.31577	0.31741	0.31372	0.32358	0.3135	0.31696	0.31579	0.31789	0.32034	0.31778	0.32123	0.31847	0.32127	0.32003	0.32295	0.31982	0.32147	0.31808	0.31219	0.31003	0.31288	0.32309	0.32029	0.32154	0.30888	0.31976	0.31252	0.31865	0.31665	0.31817	0.3177	0.19257	0.31778	0.31732	0.31808	0.31551	0.32229	0.31671	0.32085
	his_2	0.17459	0.17111	0.17373	0.16656	0.16922	0.16793	0.16543	0.16885	0.16764	0.17515	0.16997	0.17186	0.15745	0.17418	0.17071	0.16925	0.17097	0.165	0.16717	0.16065	0.1705	0.16546	0.16749	0.16472	0.167	0.17067	0.16796	0.17399	0.17171	0.17152	0.1668	0.16663	0.16844	0.17439	0.16691	0.1685	0.16478	0.16352	0.16749	0.16971	0.323	0.16782	0.17555	0.16637	0.17254	0.16174	0.16918	0.16603
	his_3	0.12602	0.12061	0.12475	0.11946	0.12263	0.12128	0.11932	0.12314	0.12129	0.12301	0.12119	0.12424	0.11656	0.12455	0.12136	0.12295	0.12237	0.12075	0.12036	0.11715	0.12412	0.11866	0.1203	0.12025	0.12158	0.12044	0.12147	0.12412	0.12393	0.12304	0.11954	0.12321	0.12042	0.12406	0.12075	0.12239	0.12116	0.12178	0.11987	0.12176	0.21937	0.12144	0.12263	0.12194	0.12457	0.11688	0.12307	0.12217
	his_4	0.08039	0.07878	0.07843	0.07899	0.07751	0.07744	0.0767	0.07577	0.07645	0.0802	0.07795	0.07842	0.07524	0.07864	0.07748	0.07846	0.0799	0.07762	0.0777	0.07502	0.07977	0.07714	0.07922	0.07873	0.07715	0.07755	0.07861	0.08123	0.07914	0.07881	0.07397	0.07687	0.07866	0.08061	0.07757	0.08023	0.07733	0.07819	0.07685	0.07741	0.11338	0.07851	0.08035	0.07947	0.08152	0.0765	0.0794	0.07971
	his_5	0.05676	0.0546	0.05527	0.05397	0.05439	0.05509	0.05408	0.05727	0.05484	0.05586	0.05466	0.05658	0.05526	0.05618	0.05518	0.05658	0.05691	0.05494	0.05599	0.05471	0.05693	0.05383	0.05496	0.05538	0.05563	0.05508	0.05472	0.05633	0.05694	0.05707	0.05451	0.05499	0.05628	0.058	0.05533	0.05748	0.05639	0.05771	0.05543	0.05564	0.08929	0.05587	0.05795	0.05692	0.05653	0.05695	0.05675	0.0573
	his_6	0.03637	0.03581	0.03418	0.03648	0.03502	0.03561	0.0361	0.03507	0.03528	0.03522	0.03574	0.03577	0.03774	0.03418	0.03529	0.03585	0.03849	0.03532	0.03648	0.03605	0.03663	0.03627	0.03698	0.03678	0.0373	0.03478	0.03509	0.03643	0.03673	0.03544	0.0362	0.03587	0.03496	0.03488	0.03733	0.03679	0.0368	0.03759	0.03692	0.03636	0.01592	0.03585	0.0377	0.0369	0.03642	0.03662	0.03548	0.03749
	ile_0	0.12511	0.13758	0.13047	0.13515	0.13725	0.13659	0.13739	0.13417	0.13275	0.13011	0.14224	0.13377	0.13143	0.13152	0.13573	0.13118	0.12436	0.1369	0.13038	0.1366	0.12615	0.13489	0.13164	0.13645	0.13343	0.1333	0.13084	0.12711	0.13191	0.13265	0.13182	0.13555	0.12952	0.13242	0.13591	0.12924	0.13244	0.13135	0.13153	0.13316	0.10614	0.13041	0.12378	0.13283	0.13088	0.13466	0.13112	0.12674
	ile_1	0.25964	0.25988	0.25951	0.26177	0.26135	0.26205	0.2619	0.26174	0.26137	0.25996	0.27223	0.2605	0.26387	0.26059	0.26199	0.26408	0.26016	0.26225	0.26656	0.26566	0.26005	0.26263	0.26032	0.26314	0.25957	0.26112	0.26118	0.26193	0.26082	0.25804	0.26414	0.2656	0.26446	0.2614	0.26406	0.2605	0.26027	0.26114	0.26058	0.26336	0.24714	0.26348	0.25819	0.26055	0.26013	0.26328	0.25821	0.25859
	ile_2	0.25551	0.25385	0.25349	0.25275	0.24789	0.25119	0.24906	0.25277	0.25726	0.2548	0.24936	0.25609	0.25276	0.25674	0.25109	0.25365	0.25081	0.25176	0.25286	0.25109	0.25532	0.25401	0.25403	0.25392	0.25525	0.25436	0.25356	0.25292	0.24968	0.25302	0.25723	0.25288	0.25472	0.25169	0.25151	0.24961	0.25399	0.25398	0.25344	0.2517	0.26095	0.25288	0.24858	0.25332	0.25196	0.25114	0.25471	0.25431
	ile_3	0.19698	0.19437	0.19577	0.19469	0.19602	0.19275	0.19619	0.19529	0.19218	0.19592	0.18611	0.19356	0.19612	0.19392	0.19352	0.19216	0.19856	0.1916	0.19276	0.19317	0.1967	0.19434	0.19576	0.18928	0.19433	0.19566	0.19559	0.19526	0.19918	0.19576	0.19253	0.18988	0.19479	0.19452	0.19112	0.19541	0.19675	0.19303	0.19604	0.19553	0.21156	0.1949	0.20113	0.19483	0.19634	0.19377	0.19541	0.19806
	ile_4	0.10775	0.10206	0.10793	0.10342	0.10512	0.10454	0.10277	0.10397	0.10433	0.10672	0.0975	0.10278	0.1029	0.10511	0.10397	0.10582	0.10917	0.1042	0.1052	0.10141	0.10743	0.10164	0.10569	0.10321	0.10497	0.10332	0.10583	0.10811	0.10465	0.10683	0.10248	0.10378	0.10363	0.10603	0.1038	0.10954	0.10401	0.10559	0.10534	0.10295	0.11766	0.10507	0.11126	0.10488	0.10645	0.10353	0.10672	0.10606
	ile_5	0.04584	0.04377	0.0441	0.04373	0.04377	0.04387	0.04388	0.04385	0.04324	0.04412	0.04389	0.04433	0.0442	0.04365	0.04461	0.04398	0.04722	0.04418	0.04334	0.04345	0.04524	0.04364	0.04368	0.04487	0.04367	0.04373	0.04418	0.04553	0.04479	0.04464	0.04325	0.04348	0.04402	0.04498	0.0448	0.04644	0.04403	0.0456	0.04406	0.04484	0.04915	0.04433	0.04712	0.04461	0.04521	0.0445	0.04457	0.04675
	ile_6	0.00916	0.00848	0.00873	0.00849	0.00861	0.00901	0.00882	0.0082	0.00888	0.00836	0.00867	0.00897	0.00872	0.00847	0.0091	0.00914	0.00972	0.0091	0.0089	0.00863	0.00912	0.00886	0.00888	0.00914	0.00878	0.00851	0.00882	0.00914	0.00896	0.00904	0.00855	0.00883	0.00886	0.00896	0.0088	0.00925	0.00852	0.00931	0.00902	0.00846	0.0074	0.00895	0.00994	0.00899	0.00902	0.00912	0.00927	0.0095
	leu_0	0.10703	0.11739	0.11329	0.11374	0.1168	0.11813	0.1192	0.11478	0.11646	0.11049	0.11218	0.13236	0.11422	0.11418	0.11508	0.11208	0.10528	0.11516	0.11374	0.11673	0.10625	0.11696	0.11061	0.10949	0.11124	0.11485	0.11189	0.10727	0.11268	0.11448	0.11389	0.11658	0.11075	0.11369	0.11336	0.11067	0.11178	0.11023	0.11194	0.11345	0.07634	0.11288	0.10466	0.10876	0.10886	0.1132	0.11177	0.10675
	leu_1	0.21885	0.21948	0.21913	0.21935	0.22032	0.22119	0.22066	0.22113	0.22124	0.22022	0.22036	0.21678	0.22046	0.22102	0.22242	0.22204	0.21956	0.22237	0.22187	0.22198	0.22055	0.22266	0.22128	0.22064	0.22179	0.2221	0.22045	0.2209	0.22074	0.21973	0.22152	0.22029	0.22055	0.22103	0.22067	0.21945	0.22093	0.22095	0.21956	0.22056	0.19798	0.22126	0.21906	0.21946	0.22007	0.22009	0.2201	0.219
	leu_2	0.2798	0.2797	0.27986	0.27993	0.27865	0.27769	0.27935	0.28128	0.28058	0.28042	0.2821	0.27286	0.28004	0.28119	0.27897	0.2794	0.27961	0.27946	0.28017	0.28088	0.28087	0.28095	0.28053	0.27939	0.28108	0.27928	0.2793	0.27952	0.2789	0.27871	0.28243	0.27923	0.28067	0.27785	0.28075	0.27829	0.27939	0.27914	0.28049	0.28001	0.28234	0.27862	0.27934	0.27969	0.27981	0.27985	0.27895	0.27874
	leu_3	0.22202	0.21753	0.21906	0.21872	0.2176	0.21637	0.21483	0.21716	0.21616	0.21987	0.21927	0.21283	0.21788	0.21765	0.21605	0.21735	0.22111	0.21614	0.21697	0.21593	0.22011	0.21524	0.21879	0.22039	0.21816	0.21671	0.21882	0.21966	0.21833	0.2185	0.21751	0.21675	0.21887	0.2177	0.2177	0.21898	0.21872	0.21908	0.21947	0.21816	0.24774	0.21779	0.22167	0.22087	0.21922	0.21806	0.21865	0.22106
	leu_4	0.1235	0.11956	0.12107	0.12077	0.11979	0.11971	0.11911	0.11941	0.11882	0.12124	0.1196	0.11842	0.11993	0.11906	0.12052	0.12134	0.12459	0.11982	0.12037	0.11841	0.12349	0.1182	0.12119	0.12193	0.12077	0.12043	0.12174	0.12361	0.12146	0.12098	0.11863	0.11999	0.1212	0.12168	0.12024	0.12339	0.12141	0.12202	0.12058	0.12025	0.14032	0.12181	0.12511	0.12271	0.12335	0.12082	0.12242	0.12465
	leu_5	0.04113	0.03916	0.04012	0.03993	0.03954	0.03939	0.03942	0.03909	0.03932	0.04032	0.03931	0.03911	0.03974	0.03946	0.03941	0.03996	0.04196	0.03948	0.03937	0.03883	0.04097	0.03859	0.04003	0.04058	0.03955	0.03926	0.0402	0.04118	0.04017	0.03986	0.03872	0.03951	0.04039	0.04014	0.03982	0.04134	0.04014	0.0409	0.0403	0.03988	0.04758	0.03995	0.0422	0.04087	0.04096	0.04017	0.04022	0.04176
	leu_6	0.00767	0.00719	0.00747	0.00757	0.00731	0.00752	0.00742	0.00715	0.00742	0.00745	0.00719	0.00764	0.00773	0.00744	0.00755	0.00782	0.0079	0.00756	0.00752	0.00723	0.00776	0.0074	0.00756	0.00758	0.00742	0.00736	0.00759	0.00786	0.00772	0.00775	0.00729	0.00765	0.00757	0.0079	0.00745	0.00788	0.00763	0.00768	0.00766	0.0077	0.00771	0.00769	0.00796	0.00764	0.00772	0.00781	0.00789	0.00803
	lys_0	0.14009	0.16452	0.14617	0.14703	0.1525	0.14845	0.14915	0.14621	0.14827	0.14018	0.15537	0.14637	0.14747	0.14435	0.14643	0.14298	0.1376	0.14587	0.14381	0.14871	0.13627	0.14877	0.14364	0.14666	0.14422	0.14482	0.14043	0.13857	0.14732	0.14215	0.14399	0.14786	0.14171	0.14419	0.14545	0.12374	0.14484	0.14175	0.14275	0.14362	0.11276	0.14408	0.14103	0.14474	0.14279	0.1515	0.14582	0.14043
	lys_1	0.26423	0.25774	0.26129	0.26656	0.26327	0.26465	0.26459	0.2647	0.26441	0.26457	0.27293	0.26407	0.26345	0.26302	0.2641	0.26137	0.26016	0.26481	0.26439	0.26556	0.26471	0.26343	0.26201	0.27096	0.26604	0.26473	0.26451	0.2614	0.26621	0.26454	0.26784	0.26456	0.26661	0.26275	0.26739	0.26947	0.2638	0.26322	0.26341	0.26303	0.249	0.2473	0.2485	0.2439	0.25171	0.24173	0.24852	0.25613
	lys_2	0.24304	0.23805	0.24293	0.2399	0.23967	0.24042	0.2406	0.24128	0.24063	0.24641	0.23462	0.23968	0.23944	0.24386	0.24138	0.24413	0.24351	0.24172	0.2437	0.24069	0.24338	0.24308	0.24302	0.23704	0.24258	0.24145	0.24438	0.24464	0.24666	0.24222	0.24118	0.24262	0.24204	0.24108	0.24063	0.2475	0.24096	0.24192	0.24084	0.2435	0.26109	0.2485	0.24786	0.24833	0.24532	0.24938	0.24729	0.24523
	lys_3	0.19122	0.18661	0.18921	0.1883	0.1866	0.18892	0.18695	0.18975	0.18943	0.18921	0.18395	0.18994	0.19012	0.18912	0.18852	0.19067	0.19168	0.18897	0.18861	0.18946	0.1919	0.18721	0.19125	0.1855	0.18796	0.18911	0.18886	0.19241	0.19384	0.18978	0.18827	0.18724	0.1902	0.1916	0.18817	0.19168	0.19095	0.19118	0.18995	0.19025	0.20206	0.19517	0.19366	0.19621	0.19487	0.19192	0.19226	0.19204
	lys_4	0.10656	0.10107	0.1071	0.1055	0.10532	0.10483	0.10521	0.10462	0.10549	0.10619	0.10199	0.1067	0.10595	0.10692	0.10705	0.1069	0.10983	0.10546	0.10697	0.104	0.10935	0.1052	0.10655	0.10544	0.10616	0.10609	0.1069	0.10749	0.09079	0.10664	0.10518	0.10499	0.10722	0.10602	0.10456	0.11043	0.10531	0.10688	0.10725	0.10576	0.11655	0.10949	0.11146	0.11129	0.1093	0.11012	0.11055	0.11007
	lys_5	0.04305	0.04069	0.04151	0.04066	0.04111	0.0408	0.04146	0.04144	0.0401	0.04184	0.03919	0.04128	0.04109	0.04079	0.04079	0.04193	0.04423	0.04127	0.04123	0.03938	0.04251	0.04098	0.04168	0.04186	0.04114	0.04189	0.0424	0.04308	0.0424	0.04257	0.04203	0.04065	0.04045	0.04256	0.04209	0.04415	0.04219	0.04279	0.04339	0.04189	0.04706	0.04318	0.04437	0.04296	0.04317	0.04271	0.04271	0.04348
	lys_6	0.01181	0.01132	0.01179	0.01204	0.01153	0.01193	0.01204	0.012	0.01167	0.01159	0.01194	0.01195	0.01247	0.01194	0.01173	0.01202	0.013	0.01191	0.0113	0.01219	0.01187	0.01133	0.01185	0.01254	0.0119	0.01191	0.01252	0.01241	0.01277	0.01209	0.0115	0.01207	0.01177	0.0118	0.01171	0.01302	0.01195	0.01225	0.01241	0.01195	0.01148	0.01228	0.01311	0.01257	0.01283	0.01265	0.01285	0.01263
	met_0	0.1497	0.15533	0.15057	0.16475	0.15523	0.1547	0.11094	0.15253	0.15331	0.1531	0.16801	0.16803	0.15849	0.15452	0.15928	0.15342	0.14541	0.1512	0.15624	0.18798	0.14913	0.15848	0.15249	0.161	0.15382	0.14259	0.15362	0.1485	0.15535	0.16046	0.15417	0.15957	0.15533	0.15868	0.16471	0.15284	0.1639	0.15539	0.15164	0.15254	0.12841	0.15104	0.14666	0.15577	0.15161	0.15769	0.15083	0.15076
	met_1	0.31485	0.31911	0.31703	0.32085	0.31918	0.31939	0.36643	0.32019	0.32108	0.3203	0.32685	0.32271	0.31924	0.31981	0.31905	0.31866	0.31676	0.33952	0.31274	0.3202	0.31768	0.31812	0.32062	0.32642	0.32251	0.30488	0.31596	0.31557	0.31942	0.32144	0.32288	0.32248	0.32585	0.32373	0.32604	0.31716	0.32668	0.31941	0.31925	0.32752	0.30738	0.31971	0.31287	0.32609	0.32079	0.32192	0.31817	0.31715
	met_2	0.27458	0.26989	0.26626	0.26734	0.27227	0.26563	0.25672	0.26631	0.26255	0.27099	0.26192	0.26227	0.26403	0.26613	0.26609	0.268	0.27056	0.27302	0.27322	0.25012	0.26821	0.2638	0.26508	0.26219	0.26264	0.26291	0.26788	0.27177	0.26832	0.26507	0.26588	0.2604	0.27458	0.26474	0.26931	0.26587	0.26436	0.26542	0.27165	0.2612	0.28414	0.26905	0.26718	0.2696	0.26434	0.26463	0.26617	0.2658
	met_3	0.15987	0.1571	0.16091	0.15071	0.15548	0.15657	0.1853	0.15913	0.15957	0.15509	0.1418	0.15329	0.15728	0.15951	0.15554	0.15691	0.16201	0.14611	0.15756	0.14688	0.16009	0.1565	0.15799	0.14932	0.15874	0.1719	0.15899	0.16197	0.15752	0.15069	0.15697	0.15285	0.15283	0.15218	0.14997	0.15778	0.15106	0.15785	0.15534	0.15996	0.16804	0.15645	0.16386	0.14907	0.15818	0.15259	0.15783	0.15979
	met_4	0.08207	0.08033	0.08623	0.07922	0.08013	0.08476	0.0806	0.0828	0.08371	0.08298	0.08324	0.08318	0.08241	0.08099	0.0805	0.08334	0.0856	0.09015	0.08127	0.078	0.08417	0.08339	0.08463	0.08193	0.08302	0.09832	0.08381	0.08322	0.08121	0.08489	0.08115	0.08494	0.07509	0.0821	0.07443	0.08668	0.0775	0.08225	0.0834	0.0794	0.0945	0.08404	0.08794	0.08156	0.08487	0.08303	0.08549	0.08587
	met_5	0.01892	0.01823	0.01899	0.01712	0.01771	0.01895	0	0.01903	0.01978	0.01755	0.01817	0.01052	0.01855	0.01904	0.01955	0.01968	0.01966	0	0.01897	0.01681	0.02071	0.01971	0.0192	0.01914	0.01928	0.0194	0.01974	0.01897	0.01819	0.01744	0.01895	0.01976	0.01631	0.01857	0.01553	0.01965	0.0165	0.01968	0.01871	0.01938	0.01752	0.01973	0.02149	0.0179	0.02021	0.02014	0.02151	0.02064
	phe_0	0.13217	0.13902	0.13634	0.13681	0.14034	0.1408	0.14049	0.13888	0.13882	0.13271	0.1359	0.13826	0.13702	0.13651	0.13571	0.13417	0.12904	0.13826	0.13539	0.13953	0.12926	0.14025	0.13355	0.1318	0.13399	0.13714	0.13497	0.13103	0.13641	0.13566	0.13841	0.13842	0.13319	0.13552	0.13474	0.1338	0.13599	0.13414	0.13368	0.13734	0.12145	0.13453	0.12892	0.13173	0.13235	0.1347	0.13459	0.1322
	phe_1	0.21803	0.21862	0.21775	0.21624	0.21738	0.21554	0.21574	0.21673	0.21745	0.21753	0.21878	0.21559	0.21778	0.21668	0.2175	0.21689	0.21881	0.21737	0.21857	0.21812	0.2183	0.21682	0.21851	0.2179	0.218	0.21831	0.21805	0.21892	0.21736	0.21702	0.21716	0.2181	0.21825	0.21737	0.21909	0.21843	0.21822	0.21808	0.21668	0.21662	0.22278	0.21764	0.21801	0.21753	0.21768	0.21724	0.21702	0.21749
	phe_2	0.18683	0.18614	0.18621	0.18744	0.18638	0.18537	0.185	0.1868	0.18612	0.18918	0.1877	0.18625	0.18539	0.18658	0.18639	0.18645	0.18503	0.18644	0.18614	0.18691	0.18824	0.18658	0.1872	0.18657	0.18634	0.18643	0.18706	0.18707	0.1863	0.18524	0.18581	0.18624	0.18716	0.18525	0.18842	0.18558	0.18558	0.18541	0.18753	0.18516	0.19482	0.18551	0.18557	0.18633	0.18662	0.1852	0.18487	0.1853
	phe_3	0.16013	0.16014	0.15976	0.15898	0.15845	0.16063	0.16113	0.15913	0.16027	0.16092	0.16076	0.15944	0.15997	0.15995	0.16103	0.16089	0.16007	0.15952	0.16084	0.15934	0.16051	0.15976	0.15983	0.1593	0.16081	0.16136	0.15947	0.15901	0.16062	0.16065	0.15944	0.15927	0.15897	0.15935	0.15861	0.15914	0.15941	0.15916	0.16011	0.16041	0.15121	0.15874	0.15906	0.15968	0.1596	0.16079	0.16013	0.15869
	phe_4	0.12722	0.12564	0.12603	0.12706	0.12566	0.12647	0.12556	0.12628	0.12556	0.12724	0.12591	0.12706	0.12588	0.12624	0.12599	0.12723	0.127	0.12637	0.12606	0.1257	0.12699	0.12621	0.12596	0.12726	0.12625	0.12679	0.12553	0.12676	0.12614	0.12714	0.12644	0.12529	0.12799	0.12714	0.12582	0.12607	0.12664	0.12698	0.1265	0.1251	0.12036	0.12697	0.12716	0.12665	0.12716	0.12708	0.12679	0.12677
	phe_5	0.09206	0.0899	0.09236	0.09148	0.09006	0.09041	0.09135	0.09156	0.09106	0.09035	0.09125	0.09035	0.09072	0.09252	0.09096	0.09097	0.09325	0.09011	0.09039	0.09049	0.0918	0.08988	0.09207	0.09199	0.09231	0.08892	0.09139	0.0929	0.09039	0.09132	0.09221	0.09045	0.09128	0.09055	0.09172	0.09235	0.09114	0.09154	0.0917	0.09288	0.09579	0.09296	0.09339	0.09432	0.0922	0.09165	0.09252	0.09307
	phe_6	0.0466	0.04556	0.04585	0.04582	0.04587	0.0455	0.04513	0.04553	0.04525	0.04636	0.04458	0.04661	0.04634	0.04581	0.04588	0.04614	0.04754	0.04559	0.04615	0.04497	0.04731	0.04549	0.04673	0.0473	0.04632	0.04577	0.04676	0.04731	0.04637	0.04662	0.04543	0.04583	0.04623	0.047	0.04605	0.04696	0.04618	0.04727	0.04681	0.04618	0.05015	0.04626	0.04888	0.04689	0.04694	0.04625	0.04649	0.04772
	phe_7	0.02381	0.02274	0.02356	0.02339	0.02316	0.02333	0.02365	0.02281	0.02351	0.02357	0.02278	0.02365	0.02414	0.02339	0.02414	0.02449	0.02538	0.02395	0.02405	0.02282	0.02466	0.02282	0.02345	0.02456	0.0233	0.02262	0.02408	0.0239	0.02365	0.02359	0.02288	0.02344	0.02412	0.02468	0.02286	0.02426	0.02396	0.02433	0.0243	0.02384	0.02752	0.02406	0.02539	0.0239	0.02468	0.02416	0.02431	0.02499
	phe_8	0.00977	0.00922	0.00927	0.00951	0.00951	0.00893	0.00886	0.00917	0.009	0.00912	0.00907	0.00949	0.00945	0.00916	0.00926	0.00954	0.01025	0.0092	0.00912	0.00916	0.00973	0.00906	0.00944	0.01002	0.00944	0.00943	0.00938	0.00999	0.0096	0.00958	0.00905	0.0096	0.00954	0.00969	0.00939	0.01009	0.00942	0.00965	0.00932	0.00928	0.01192	0.0099	0.0102	0.00968	0.0095	0.00966	0.0098	0.0101
	phe_9	0.00338	0.00302	0.00287	0.00327	0.0032	0.00303	0.00311	0.00311	0.00297	0.00303	0.00329	0.0033	0.0033	0.00317	0.00312	0.00324	0.00363	0.00318	0.0033	0.00296	0.0032	0.00314	0.00325	0.0033	0.00324	0.00325	0.0033	0.0031	0.00315	0.00318	0.00317	0.00336	0.00326	0.00345	0.0033	0.00332	0.00345	0.00344	0.00338	0.00319	0.00401	0.00343	0.00343	0.00329	0.00328	0.00327	0.00348	0.00365
	pro_0	0.15013	0.16193	0.15323	0.15745	0.15888	0.16164	0.15838	0.15791	0.15833	0.15187	0.16773	0.15678	0.15909	0.15501	0.15714	0.1522	0.14982	0.15766	0.1552	0.1585	0.1477	0.1583	0.15424	0.15534	0.15797	0.15767	0.15449	0.14826	0.1563	0.15473	0.15998	0.15902	0.15215	0.15697	0.15577	0.15136	0.15478	0.15333	0.15519	0.15488	0.11791	0.15317	0.14653	0.15434	0.15111	0.15943	0.15536	0.153
	pro_1	0.27533	0.27715	0.27754	0.27953	0.27716	0.27482	0.27852	0.27487	0.27729	0.2765	0.28131	0.27893	0.27708	0.27389	0.2771	0.27624	0.27532	0.27735	0.27627	0.27757	0.27468	0.27795	0.27465	0.27751	0.27649	0.27686	0.27682	0.27421	0.27619	0.27264	0.27779	0.27926	0.27583	0.27381	0.27608	0.27054	0.27561	0.27597	0.27596	0.27773	0.26673	0.27574	0.27318	0.27462	0.27368	0.27529	0.27262	0.27199
	pro_2	0.28509	0.28141	0.28439	0.28053	0.28098	0.27978	0.28324	0.28274	0.28106	0.28527	0.2766	0.28163	0.27999	0.28564	0.28079	0.28228	0.28176	0.28129	0.28318	0.28625	0.28425	0.28319	0.28442	0.28338	0.28135	0.28075	0.28201	0.2849	0.2821	0.28436	0.28042	0.27997	0.28255	0.28232	0.28571	0.28147	0.28391	0.28109	0.28458	0.28249	0.29915	0.28185	0.28308	0.28417	0.28374	0.28088	0.28126	0.28378
	pro_3	0.19451	0.18824	0.19219	0.19139	0.19016	0.19154	0.18861	0.19224	0.19006	0.19314	0.18374	0.18929	0.19105	0.19334	0.19124	0.19413	0.19532	0.19057	0.19103	0.18735	0.19611	0.18878	0.19073	0.18941	0.19163	0.19235	0.19217	0.19587	0.19219	0.19356	0.19136	0.18944	0.19617	0.19167	0.19125	0.19697	0.19279	0.19451	0.19108	0.19019	0.2112	0.19414	0.19643	0.19241	0.1951	0.19073	0.19519	0.19325
	pro_4	0.07638	0.0742	0.07493	0.07402	0.07485	0.07467	0.07383	0.07458	0.07534	0.07483	0.0727	0.07544	0.07504	0.07477	0.07576	0.07702	0.07918	0.07468	0.07609	0.07305	0.07903	0.07433	0.07738	0.07573	0.07476	0.07444	0.07595	0.07822	0.07495	0.07632	0.07294	0.0745	0.07572	0.07686	0.07379	0.07946	0.0752	0.0767	0.07481	0.07654	0.08731	0.07705	0.08134	0.07626	0.07758	0.07518	0.07667	0.0783
	pro_5	0.01856	0.01706	0.01772	0.01709	0.01796	0.01755	0.01742	0.01765	0.01793	0.01839	0.01792	0.01793	0.01775	0.01734	0.01797	0.01813	0.0186	0.01845	0.01824	0.01728	0.01822	0.01746	0.01859	0.01863	0.01779	0.01794	0.01855	0.01854	0.01826	0.01839	0.01753	0.01781	0.01759	0.01838	0.0174	0.0202	0.01771	0.01838	0.01838	0.01818	0.01771	0.01805	0.01943	0.0182	0.01878	0.01849	0.01891	0.01968
	ser_0	0.41262	0.42302	0.42099	0.41375	0.41863	0.41669	0.4224	0.42161	0.41932	0.4092	0.41206	0.41479	0.41506	0.4132	0.41558	0.41687	0.40924	0.41665	0.41717	0.43044	0.41495	0.4229	0.41285	0.41783	0.41769	0.42001	0.41154	0.41647	0.41734	0.41895	0.42246	0.42014	0.41739	0.42171	0.41845	0.41455	0.41861	0.418	0.41557	0.41717	0.36702	0.41699	0.40627	0.40993	0.41658	0.42342	0.41866	0.4108
	ser_1	0.36742	0.36324	0.36456	0.36543	0.36437	0.36415	0.36044	0.36374	0.36473	0.37201	0.37112	0.36672	0.36874	0.36724	0.36695	0.36429	0.36936	0.36373	0.36487	0.35831	0.36772	0.3619	0.3677	0.36863	0.36385	0.36735	0.37064	0.36265	0.36591	0.36487	0.36295	0.36328	0.3667	0.35806	0.36319	0.36623	0.36145	0.36319	0.36728	0.36635	0.41156	0.36661	0.36973	0.36987	0.36613	0.35952	0.36255	0.36747
	ser_2	0.0449	0.04394	0.04643	0.04287	0.05052	0.04745	0.04907	0.04773	0.04618	0.04723	0.04648	0.05229	0.04624	0.04923	0.05001	0.04737	0.04539	0.04839	0.04691	0.04408	0.04292	0.04694	0.04748	0.04354	0.04761	0.04572	0.04629	0.04478	0.04682	0.04656	0.04615	0.04586	0.04436	0.04947	0.04491	0.04615	0.04604	0.0461	0.04742	0.04801	0.04988	0.04678	0.04469	0.04767	0.04655	0.04623	0.04777	0.04784
	ser_3	0.17506	0.16981	0.16802	0.17794	0.16647	0.17172	0.1681	0.16693	0.16977	0.17156	0.17034	0.1662	0.16995	0.17032	0.16746	0.17147	0.17601	0.17123	0.17105	0.16716	0.17442	0.16826	0.17197	0.16999	0.17085	0.16692	0.17152	0.1761	0.16993	0.16961	0.16844	0.17072	0.17155	0.17076	0.17344	0.17307	0.17389	0.17272	0.16974	0.16847	0.17154	0.16962	0.17931	0.17253	0.17074	0.17083	0.17102	0.17389
	thr_0	0.26037	0.273	0.26295	0.27247	0.27079	0.26948	0.27145	0.26866	0.26767	0.26334	0.28947	0.27061	0.26788	0.26554	0.26547	0.26384	0.25579	0.26789	0.2635	0.27395	0.25663	0.2716	0.26124	0.27461	0.2672	0.26762	0.26155	0.25799	0.26466	0.26314	0.27038	0.27336	0.26417	0.26114	0.27038	0.25773	0.26727	0.26228	0.26328	0.26498	0.23828	0.26385	0.25204	0.26674	0.26124	0.26928	0.26039	0.26212
	thr_1	0.35103	0.34838	0.3475	0.35025	0.34791	0.34998	0.35031	0.3488	0.35012	0.34793	0.35492	0.34936	0.35076	0.34755	0.34973	0.34721	0.34859	0.34963	0.34925	0.35179	0.34902	0.34707	0.35096	0.35183	0.34959	0.34892	0.34939	0.34971	0.34539	0.34876	0.35083	0.34958	0.34955	0.34705	0.35357	0.34748	0.34917	0.34844	0.35083	0.34874	0.35375	0.35038	0.3485	0.3507	0.35022	0.35198	0.34895	0.34597
	thr_2	0.20023	0.19507	0.20435	0.19269	0.19708	0.19611	0.19613	0.19802	0.20011	0.20267	0.16927	0.19509	0.1958	0.20065	0.19958	0.20154	0.20551	0.19914	0.20061	0.19417	0.20551	0.19641	0.19991	0.18775	0.19659	0.19956	0.20022	0.20189	0.20045	0.2019	0.19519	0.1917	0.19879	0.20349	0.19101	0.20229	0.19638	0.20158	0.19905	0.19944	0.20756	0.19836	0.20685	0.19524	0.19953	0.19287	0.20208	0.20013
	thr_3	0.14403	0.14121	0.14273	0.14105	0.14168	0.13978	0.1392	0.14076	0.13737	0.14216	0.14173	0.14139	0.14067	0.14249	0.13944	0.14302	0.14443	0.14133	0.14242	0.13725	0.14421	0.14013	0.14304	0.14197	0.14143	0.14192	0.14334	0.14523	0.14434	0.14173	0.14044	0.14166	0.14437	0.14391	0.14184	0.14649	0.14386	0.14266	0.14198	0.14366	0.16218	0.1438	0.14574	0.14291	0.14367	0.14065	0.14267	0.14604
	thr_4	0.04434	0.04234	0.04248	0.04355	0.04254	0.04465	0.04291	0.04376	0.04473	0.0439	0.0446	0.04355	0.04489	0.04377	0.04579	0.04438	0.04568	0.04201	0.04422	0.04284	0.04463	0.04479	0.04485	0.04384	0.0452	0.04198	0.04549	0.04518	0.04516	0.04447	0.04316	0.0437	0.04312	0.0444	0.0432	0.046	0.04333	0.04503	0.04486	0.04318	0.03822	0.04361	0.04686	0.0444	0.04534	0.04521	0.0459	0.04574
	tyr_0	0.12355	0.13147	0.12771	0.12739	0.12809	0.13006	0.13218	0.12779	0.12891	0.12453	0.12622	0.12827	0.12801	0.12654	0.12952	0.12872	0.12495	0.12924	0.12807	0.12921	0.12539	0.13062	0.12653	0.1267	0.12618	0.12712	0.12777	0.12547	0.12884	0.12826	0.12783	0.12968	0.12654	0.12798	0.1276	0.1295	0.12841	0.12805	0.12626	0.12879	0.11144	0.12806	0.12454	0.12461	0.1271	0.12818	0.12816	0.12567
	tyr_1	0.22288	0.22259	0.22221	0.22341	0.22222	0.22215	0.22318	0.22407	0.22301	0.22346	0.22508	0.2219	0.22348	0.22391	0.22348	0.22362	0.22277	0.22108	0.22291	0.22509	0.22348	0.22294	0.22268	0.2229	0.22517	0.22557	0.22367	0.22219	0.22365	0.22227	0.22417	0.21876	0.22393	0.21994	0.22321	0.22029	0.22332	0.22352	0.2232	0.22251	0.22943	0.22277	0.22099	0.22395	0.22296	0.22412	0.22334	0.22106
	tyr_2	0.19387	0.19298	0.19357	0.19331	0.19395	0.19101	0.19119	0.19312	0.19227	0.19305	0.19582	0.19163	0.19138	0.19343	0.19279	0.19219	0.19194	0.19219	0.19328	0.19288	0.19224	0.19188	0.19321	0.1922	0.19218	0.19163	0.19259	0.19245	0.19185	0.19159	0.19373	0.19297	0.19355	0.19228	0.1927	0.19008	0.19132	0.19196	0.1928	0.19183	0.20252	0.19135	0.19143	0.19291	0.19132	0.1909	0.19115	0.1921
	tyr_3	0.16292	0.16248	0.16354	0.16291	0.16381	0.16539	0.16494	0.16467	0.16487	0.16478	0.16317	0.1635	0.16415	0.16441	0.1632	0.16297	0.16269	0.16522	0.16422	0.16413	0.16351	0.16486	0.16324	0.16352	0.16372	0.1637	0.16268	0.164	0.16357	0.16412	0.1634	0.16549	0.16234	0.16504	0.16427	0.16179	0.16299	0.16203	0.16388	0.16379	0.15418	0.16292	0.16316	0.16276	0.16309	0.16372	0.16329	0.16197
	tyr_4	0.1265	0.12546	0.12607	0.12637	0.12554	0.12564	0.12454	0.12526	0.1253	0.1261	0.12491	0.12663	0.12712	0.12712	0.1258	0.12621	0.1262	0.12625	0.12588	0.12463	0.12679	0.12541	0.127	0.12631	0.12692	0.12673	0.12551	0.12733	0.12569	0.127	0.12613	0.12693	0.12549	0.12758	0.12543	0.1274	0.12639	0.12633	0.12566	0.12593	0.11997	0.12758	0.12734	0.12691	0.12634	0.12642	0.12662	0.12684
	tyr_5	0.09114	0.08824	0.0896	0.08898	0.08951	0.08884	0.08785	0.08895	0.0896	0.09037	0.08856	0.09015	0.08871	0.08802	0.08931	0.08931	0.09143	0.08971	0.08871	0.08896	0.0904	0.08761	0.08957	0.09027	0.08893	0.08844	0.09015	0.08996	0.08956	0.08901	0.08846	0.08896	0.09055	0.08911	0.08916	0.0909	0.08952	0.08965	0.08995	0.08901	0.09418	0.08952	0.09124	0.09055	0.09033	0.08874	0.08916	0.09158
	tyr_6	0.0443	0.04387	0.04371	0.04404	0.04372	0.04385	0.04328	0.04334	0.04328	0.04405	0.04328	0.04399	0.04353	0.04377	0.04285	0.04317	0.04481	0.0436	0.04306	0.04223	0.04405	0.04382	0.04373	0.04384	0.04348	0.04328	0.04406	0.04465	0.04313	0.04393	0.0435	0.04424	0.0437	0.04453	0.04433	0.04475	0.04384	0.04433	0.04423	0.04429	0.04696	0.04393	0.04575	0.04409	0.04445	0.04377	0.04396	0.04555
	tyr_7	0.02286	0.02135	0.02231	0.02198	0.02183	0.02189	0.02172	0.02184	0.02177	0.02202	0.02191	0.02237	0.02201	0.02173	0.02174	0.0222	0.02307	0.02137	0.02238	0.02162	0.02249	0.02178	0.0225	0.0222	0.02205	0.02207	0.02211	0.0224	0.02236	0.0228	0.02158	0.02159	0.02248	0.02199	0.02212	0.02295	0.02239	0.02243	0.02243	0.02222	0.02586	0.02221	0.02299	0.02255	0.02255	0.02285	0.02251	0.02301
	tyr_8	0.00891	0.00864	0.00833	0.00876	0.00843	0.00828	0.00826	0.0081	0.00811	0.00862	0.00815	0.00869	0.00866	0.00842	0.00839	0.00861	0.00903	0.00847	0.00852	0.00839	0.00865	0.0082	0.00837	0.00894	0.0084	0.00864	0.00852	0.00861	0.00833	0.00831	0.00838	0.00863	0.0086	0.00852	0.00827	0.00917	0.0087	0.00875	0.00857	0.00868	0.01147	0.00873	0.00923	0.00873	0.00873	0.00839	0.00864	0.00911
	tyr_9	0.00308	0.00294	0.00295	0.00284	0.0029	0.00289	0.00288	0.00287	0.00288	0.00302	0.0029	0.00286	0.00295	0.00264	0.00292	0.00298	0.00309	0.00288	0.00297	0.00287	0.003	0.00289	0.00316	0.00312	0.00296	0.00282	0.00293	0.00294	0.003	0.00271	0.00283	0.00276	0.00282	0.00302	0.0029	0.00317	0.00312	0.00296	0.00302	0.00296	0.00401	0.00292	0.00333	0.00294	0.00314	0.00292	0.00316	0.00312
	val_0	0.19162	0.19607	0.19439	0.19403	0.19519	0.20166	0.20403	0.19034	0.19186	0.17705	0.18469	0.19516	0.17869	0.19651	0.2039	0.18566	0.18589	0.19321	0.1925	0.19211	0.18035	0.19776	0.17863	0.18071	0.17871	0.18547	0.1822	0.18624	0.18132	0.18146	0.18299	0.19725	0.20483	0.19293	0.19465	0.18767	0.186	0.19987	0.18225	0.17299	0.13796	0.20179	0.19456	0.19603	0.19641	0.20224	0.19628	0.17979
	val_1	0.30887	0.31192	0.3101	0.31034	0.30853	0.30647	0.30588	0.31137	0.31285	0.31882	0.31425	0.30719	0.31761	0.3093	0.30529	0.31178	0.30613	0.30909	0.31109	0.31364	0.31314	0.30974	0.31515	0.3135	0.31808	0.31402	0.31353	0.30944	0.31365	0.31371	0.31527	0.31006	0.30398	0.30941	0.30821	0.30706	0.31301	0.30464	0.31228	0.31775	0.3144	0.30195	0.30249	0.3039	0.30443	0.30281	0.30505	0.30895
	val_2	0.22021	0.21878	0.21893	0.21849	0.21979	0.21677	0.2168	0.22141	0.21975	0.22525	0.22345	0.21962	0.22301	0.21843	0.21548	0.2215	0.22081	0.21847	0.21968	0.21756	0.2218	0.21695	0.22339	0.22361	0.22409	0.22103	0.22236	0.2212	0.22282	0.22177	0.22226	0.21759	0.21576	0.21791	0.21834	0.22049	0.22018	0.21635	0.22207	0.22617	0.25055	0.21589	0.21824	0.21927	0.21805	0.21639	0.21796	0.22273
	val_3	0.16827	0.16676	0.16712	0.16833	0.16812	0.16787	0.16612	0.16886	0.16857	0.16959	0.1693	0.16853	0.17184	0.16788	0.16795	0.17105	0.17166	0.16894	0.16767	0.16874	0.17101	0.1671	0.17167	0.17113	0.16956	0.16914	0.17022	0.17064	0.17085	0.1718	0.17058	0.16754	0.1658	0.16911	0.16809	0.17157	0.16938	0.16813	0.1719	0.17193	0.17185	0.1691	0.1703	0.16908	0.16853	0.16873	0.16953	0.17263
	val_4	0.07289	0.06992	0.0715	0.07143	0.07133	0.06994	0.07002	0.07078	0.06998	0.07212	0.0713	0.07189	0.07121	0.07064	0.07016	0.07141	0.07525	0.07231	0.07168	0.07078	0.07504	0.07115	0.0725	0.07241	0.0717	0.07226	0.07378	0.07366	0.07274	0.07245	0.07132	0.07041	0.07185	0.07209	0.07296	0.07389	0.07306	0.07254	0.07261	0.07259	0.08682	0.0728	0.07436	0.07315	0.07323	0.0714	0.07247	0.07551
	val_5	0.03813	0.03654	0.03796	0.03738	0.03704	0.03728	0.03714	0.03724	0.037	0.03717	0.037	0.03763	0.03763	0.03724	0.03722	0.0386	0.04027	0.03798	0.03738	0.03717	0.03867	0.0373	0.03866	0.03864	0.03786	0.03806	0.03791	0.03882	0.03862	0.03881	0.03758	0.03714	0.03778	0.03855	0.03775	0.03932	0.03837	0.03848	0.03889	0.03856	0.03843	0.03847	0.04005	0.03857	0.03936	0.03842	0.03871	0.04039
physio	mu (1/h)	0.536445	0.467396	0.561285	0.514101	0.573317	0.657497	0.674543	0.510926	0.508634	0.507334	0.655303	0.551333	0.556586	0.515781	0.511768	0.526388	0.538814	0.680646	0.510627	0.607105	0.444269	0.638293	0.563689	0.509612	0.525909	0.6643	0.507181	0.491244	0.634205	0.560019	0.552857	0.635378	0.550024	0.533408	0.490803	0.5846	0.54361	0.537398	0.518236	0.659641	0.523342	0.497308	0.489347	0.521888	0.534483	0.556338	0.612479	0.615181
	qGlc (mol/gDW/h)	-6.64146	-6.62006	-7.48959	-6.8534	-5.9864	-6.07707	-7.20065	-7.53539	-7.21752	-7.38584	-7.01631	-7.33448	-8.14976	-6.6458	-6.39772	-7.25223	-8.13802	-6.37139	-7.20036	-6.48334	-6.75858	-6.16515	-8.24299	-7.73069	-7.29978	-7.29321	-7.33372	-7.19192	-5.77711	-7.01012	-8.00673	-6.9156	-8.6418	-6.41429	-7.69587	-6.98224	-6.12491	-7.3792	-7.05106	-6.90075	-7.81586	-6.97427	-5.49574	-5.31674	-5.50815	-5.76268	-4.89232	-4.80216
	BM_yield (gDW/mol)	0.0807721	0.0706029	0.074942	0.0750141	0.0957701	0.108193	0.093678	0.0678035	0.0704721	0.0686901	0.0933971	0.07517	0.0682948	0.0776101	0.0799923	0.0725829	0.0662094	0.106828	0.0709168	0.0936407	0.0657342	0.103532	0.068384	0.0659207	0.0720444	0.0910847	0.0691573	0.0683049	0.109779	0.0798872	0.0690491	0.091876	0.0636469	0.0831594	0.0637748	0.0837268	0.0887539	0.072826	0.0734977	0.0955898	0.066959	0.0713062	0.0890413	0.0981594	0.097035	0.0965417	0.125192	0.128105
	qace (mol/gDW/h)	3.65946	2.88725	2.72619	3.27231	2.38603	2.45164	2.56095	2.84205	2.52916	2.59792	3.99419	2.67661	3.80536	2.56049	2.70921	2.98758	3.62303	2.35376	3.15305	3.43752	3.43455	2.57024	3.82461	3.95551	2.88067	2.721	3.46322	3.36207	2.34415	2.43048	3.0098	2.81024	3.5601	2.60453	3.27133	3.21112	3.20627	2.70458	3.54855	2.54395	4.21284	4.28583	3.02623	4.36477	2.91593	3.73003	2.57641	3.53651
	qlac (mol/gDW/h)	0	0	0	0	0	0	0	0	0	0	0	0	0	0	0	0	0	0	0	0	0	0	0	0	0	0	0	0	0	0	0	0	0	0	0	0	0	0	0	0	0	0	0	0	0	0	0	0
	out_ace (yield mol/mol)	0.429107	0.471741	0.325549	0.421476	0.428367	0.362591	0.364993	0.350811	0.344992	0.339052	0.560131	0.335497	0.482026	0.345488	0.410252	0.379682	0.449363	0.366496	0.473425	0.51683	0.457911	0.347685	0.499834	0.564137	0.382669	0.364641	0.485925	0.45151	0.366465	0.349521	0.367268	0.376259	0.434882	0.348011	0.431107	0.425762	0.450277	0.355552	0.538475	0.358162	0.491168	0.572218	0.480962	0.720298	0.460867	0.57343	0.469445	0.696205
	out_lac (yield mol/mol)	0	0	0	0	0	0	0	0	0	0	0	0	0	0	0	0	0	0	0	0	0	0	0	0	0	0	0	0	0	0	0	0	0	0	0	0	0	0	0	0	0	0	0	0	0	0	0	0
NMR	ace_00	0.447702	0.455435	0.454152	0.458799	0.439776	0.462493	0.461013	0.458485	0.460638	0.455022	0.453767	0.458198	0.457932	0.449828	0.45946	0.458136	0.446529	0.462036	0.458058	0.459937	0.445492	0.462162	0.454303	0.454988	0.459317	0.457726	0.45492	0.451085	0.457614	0.458299	0.458778	0.458431	0.457363	0.46002	0.456891	0.457418	0.457353	0.45695	0.457595	0.45885	0.395675	0.45393	0.453104	0.450393	0.452667	0.456587	0.455648	0.454066
	ace_01	0.326482	0.321807	0.316936	0.321949	0.308188	0.313604	0.315507	0.31735	0.315928	0.321617	0.322283	0.316673	0.315945	0.308014	0.315569	0.315963	0.32563	0.314429	0.316862	0.314623	0.324768	0.314705	0.31696	0.319449	0.317668	0.318139	0.318945	0.324369	0.317898	0.316235	0.317483	0.316934	0.319524	0.316134	0.319903	0.319896	0.317393	0.319721	0.318965	0.318293	0.368884	0.320685	0.321999	0.321661	0.323837	0.317714	0.319895	0.320367
	ace_10	0.0249604	0.0232205	0.027135	0.0214397	0.0444831	0.0249897	0.0248659	0.0245261	0.0249998	0.0236348	0.0243997	0.0265227	0.0266239	0.0355754	0.0245877	0.026675	0.0265354	0.0244878	0.0254076	0.026647	0.027353	0.0243971	0.0273741	0.0252495	0.0236445	0.0245704	0.0259798	0.024586	0.0254064	0.0251807	0.0256319	0.0250092	0.0239644	0.0250872	0.0237663	0.0241886	0.0243417	0.0242855	0.0243463	0.023752	0.030904	0.0247756	0.0246734	0.0269449	0.0233033	0.025104	0.0242934	0.0256823
	ace_11	0.200855	0.199537	0.201777	0.197812	0.207553	0.198913	0.198613	0.199639	0.198435	0.199726	0.19955	0.198606	0.199499	0.206583	0.200384	0.199226	0.201305	0.199047	0.199673	0.198793	0.202387	0.198736	0.201363	0.200314	0.19937	0.199564	0.200156	0.199959	0.199082	0.200286	0.198107	0.199626	0.199149	0.19876	0.19944	0.198498	0.200912	0.199044	0.199094	0.199105	0.204537	0.200609	0.200224	0.201001	0.200193	0.200595	0.200164	0.199885
	lac_xx0	0	0	0	0	0	0	0	0	0	0	0	0	0	0	0	0	0	0	0	0	0	0	0	0	0	0	0	0	0	0	0	0	0	0	0	0	0	0	0	0	0	0	0	0	0	0	0	0
	lac_xx1	0	0	0	0	0	0	0	0	0	0	0	0	0	0	0	0	0	0	0	0	0	0	0	0	0	0	0	0	0	0	0	0	0	0	0	0	0	0	0	0	0	0	0	0	0	0	0	0
metadata	batch	1	1	1	1	1	1	1	1	1	1	1	1	1	1	1	1	1	1	1	1	1	1	1	1	1	1	1	1	1	1	1	1	1	1	1	1	1	1	1	1	1	2	2	2	2	2	2	2
	position	1	2	3	4	5	6	7	8	9	10	12	13	14	15	17	19	21	22	23	24	25	26	27	28	29	31	32	33	34	35	36	37	38	39	40	41	42	43	45	46	47	1	2	3	4	5	6	7
	MS_sample_name	160719_M1_04_13	160719_M1_05_E	160719_M1_06_F	160719_M1_07_G	160719_M1_08_0	160719_M1_09_1	160719_M1_10-2	160719_M1_11_H	160719_M1_12_I	160719_M1_13_J	160719_M1_15_3	160719_M1_16_4	160719_M1_17_K	160719_M1_18_L	160719_M1_20_N	160719_M1_22_P	160719_M1_24_15	160719_M1_25_5	160719_M1_26_Q	160719_M1_27_6	160719_M1_28_16	160719_M1_31_7	160719_M1_32_R	160719_M1_33_S	160719_M1_34_T	160719_M1_36_8	160719_M1_37_U	160719_M1_38_18	160719_M1_39_9	160719_M1_40_A	160719_M1_41_B	160719_M1_42_C	160719_M1_43_V	160719_M1_44_W	160719_M1_45_X	160719_M1_46_Y	160719_M1_47_Z	160719_M1_48_10	160719_M1_50_11	160719_M1_51_D	160719_M1_52_12	160720_Manip2_07_C	160720_Manip2_08_19	160720_Manip2_09_D	160720_Manip2_10_E	160720_Manip2_11_F	160720_Manip2_12_G	160720_Manip2_13_1A
	fit (khi2 test conclusion)	yes	yes	yes	yes	yes	yes	yes	yes	yes	yes	yes	yes	yes	yes	yes	yes	yes	yes	yes	yes	yes	yes	yes	yes	yes	yes	yes	yes	yes	yes	yes	yes	yes	yes	yes	yes	yes	yes	yes	yes	yes	yes	yes	yes	yes	yes	yes	yes
influx res	cost	36.877	51.895	40.035	50.1519	38.1317	38.6676	68.453	50.7336	49.5903	56.8551	39.4041	54.6118	52.7023	41.246	40.0861	47.5139	50.7592	47.3715	42.481	61.0905	53.346	33.8367	46.5822	50.4176	49.3255	28.9223	48.14	48.6264	51.0932	47.981	50.2339	34.0406	58.8743	47.4938	65.0078	42.1967	47.0913	48.9971	41.1219	45.616	43.1653	39.4827	38.6238	54.553	37.6182	43.8779	59.4419	78.9385
	Glucupt_1	0.796419	0.798511	0.796358	0.797297	0.797143	0.795732	0.797255	0.795733	0.795221	0.796548	0.798428	0.793831	0.795742	0.79657	0.796419	0.795204	0.793461	0.796643	0.796426	0.797753	0.795336	0.798124	0.795756	0.79533	0.795857	0.797212	0.796103	0.794391	0.795509	0.795441	0.797605	0.79667	0.795984	0.794472	0.795321	0.792963	0.794902	0.794263	0.795764	0.795896	0.796244	0.795177	0.791302	0.793402	0.793858	0.794166	0.792932	0.791421
net fluxes calculated	Glucupt_U	0.203581	0.201489	0.203642	0.202703	0.202857	0.204268	0.202745	0.204267	0.204779	0.203452	0.201572	0.206169	0.204258	0.20343	0.203581	0.204796	0.206539	0.203357	0.203574	0.202247	0.204664	0.201876	0.204244	0.20467	0.204143	0.202788	0.203897	0.205609	0.204491	0.204559	0.202395	0.20333	0.204016	0.205528	0.204679	0.207037	0.205098	0.205737	0.204236	0.204104	0.203756	0.204823	0.208698	0.206598	0.206142	0.205834	0.207068	0.208579
	pgi	0.712004	0.661073	0.665053	0.676429	0.694037	0.683567	0.680357	0.647511	0.63846	0.677634	0.710694	0.639465	0.675224	0.670685	0.667877	0.66831	0.690665	0.692001	0.673727	0.67875	0.695642	0.688731	0.683847	0.690056	0.669101	0.693812	0.68905	0.687066	0.703456	0.680809	0.657823	0.683673	0.664062	0.659686	0.66136	0.693192	0.697153	0.655723	0.692559	0.70307	0.908178	0.685764	0.715013	0.70843	0.710432	0.692485	0.695952	0.721396
	pfk	0.778481	0.766413	0.766925	0.764341	0.768667	0.757016	0.759772	0.759338	0.752093	0.764352	0.772409	0.741414	0.769484	0.767208	0.764893	0.762237	0.782263	0.763079	0.768377	0.762383	0.783147	0.758234	0.770969	0.783434	0.7666	0.764946	0.773998	0.776709	0.763069	0.762844	0.756473	0.759404	0.768243	0.755006	0.763162	0.771809	0.769322	0.759123	0.770422	0.759881	0.859337	0.77498	0.783322	0.771441	0.774466	0.764463	0.760591	0.776944
	ald	0.778481	0.766413	0.766925	0.764341	0.768667	0.757016	0.759772	0.759338	0.752093	0.764352	0.772409	0.741414	0.769484	0.767208	0.764893	0.762237	0.782263	0.763079	0.768377	0.762383	0.783147	0.758234	0.770969	0.783434	0.7666	0.764946	0.773998	0.776709	0.763069	0.762844	0.756473	0.759404	0.768243	0.755006	0.763162	0.771809	0.769322	0.759123	0.770422	0.759881	0.859337	0.77498	0.783322	0.771441	0.774466	0.764463	0.760591	0.776944
	tpi	0.778481	0.766413	0.766925	0.764341	0.768667	0.757016	0.759772	0.759338	0.752093	0.764352	0.772409	0.741414	0.769484	0.767208	0.764893	0.762237	0.782263	0.763079	0.768377	0.762383	0.783147	0.758234	0.770969	0.783434	0.7666	0.764946	0.773998	0.776709	0.763069	0.762844	0.756473	0.759404	0.768243	0.755006	0.763162	0.771809	0.769322	0.759123	0.770422	0.759881	0.859337	0.77498	0.783322	0.771441	0.774466	0.764463	0.760591	0.776944
	pgk	1.63894	1.64075	1.63236	1.63018	1.61683	1.59463	1.60686	1.63578	1.62376	1.63961	1.62508	1.60767	1.64873	1.63083	1.62607	1.63291	1.6622	1.60193	1.64308	1.61428	1.66453	1.59675	1.65073	1.6671	1.6367	1.61468	1.65245	1.65489	1.60068	1.62289	1.63159	1.60645	1.65208	1.61228	1.64625	1.62953	1.62102	1.62749	1.64475	1.60444	1.74357	1.65326	1.63901	1.62935	1.6228	1.61822	1.59963	1.62124
	eno	1.51168	1.52615	1.50964	1.50784	1.47837	1.44654	1.46741	1.52309	1.50671	1.52585	1.49073	1.4857	1.5386	1.50646	1.49947	1.51497	1.5527	1.45497	1.52882	1.47921	1.55635	1.44947	1.54108	1.56101	1.51823	1.47765	1.54161	1.5438	1.45259	1.49526	1.51769	1.46696	1.54614	1.48212	1.53963	1.49978	1.48577	1.50745	1.53013	1.46268	1.638	1.54225	1.50741	1.49976	1.48447	1.48485	1.45284	1.47923
	pyk	1.18237	1.16418	1.12647	1.14556	1.14345	1.12306	1.13193	1.11075	1.10789	1.12158	1.16357	1.09383	1.17949	1.12356	1.14679	1.13771	1.18197	1.13339	1.18316	1.17993	1.20283	1.12214	1.18715	1.2191	1.12627	1.12729	1.1763	1.20009	1.14191	1.0994	1.099	1.12261	1.14358	1.1282	1.15766	1.17346	1.17948	1.1167	1.23409	1.13483	1.25701	1.23932	1.21952	1.23486	1.17685	1.21724	1.1595	1.19909
	pdh	1.0533	1.12989	1.07014	1.07928	1.02649	0.949789	0.986884	1.14062	1.10577	1.14375	1.04699	1.07855	1.16867	1.05773	1.04522	1.10801	1.17394	0.952278	1.13896	1.05424	1.18339	0.961134	1.17398	1.19525	1.10129	1.00855	1.1622	1.15767	0.969472	1.04917	1.14264	0.993899	1.18651	1.01437	1.19291	1.04134	1.0381	1.08875	1.14623	1.00347	1.27385	1.15861	1.04901	1.08599	1.01407	1.05207	0.968097	1.00857
	zwf	0.270524	0.323192	0.318098	0.306773	0.286951	0.2961	0.300496	0.337017	0.345471	0.306747	0.270859	0.343789	0.309655	0.312239	0.31474	0.315497	0.294301	0.287821	0.310585	0.302705	0.289505	0.291048	0.301097	0.295377	0.314634	0.287373	0.295731	0.297681	0.276211	0.301667	0.326539	0.297176	0.321393	0.322443	0.324001	0.288993	0.284277	0.327795	0.291704	0.277467	0.0773265	0.298995	0.266917	0.273778	0.270577	0.289203	0.283894	0.259107
	gnd	0.199579	0.247941	0.24911	0.227876	0.220601	0.226382	0.228552	0.256165	0.262294	0.219349	0.198004	0.248635	0.227807	0.24238	0.244871	0.233438	0.223322	0.22194	0.231642	0.231437	0.216145	0.219821	0.216729	0.223319	0.239211	0.214235	0.214405	0.221641	0.205631	0.223206	0.237348	0.223058	0.239402	0.245119	0.236372	0.219745	0.214387	0.249299	0.206734	0.196458	0.00958392	0.220934	0.205736	0.196205	0.204594	0.212625	0.212146	0.194753
	tk1	0.0725201	0.110782	0.1077	0.0937217	0.0812044	0.0804808	0.0860372	0.117177	0.119191	0.0921208	0.0680949	0.107741	0.0994887	0.102429	0.103028	0.099527	0.0967974	0.078056	0.100076	0.0900461	0.0926414	0.0764961	0.0923286	0.0984158	0.103125	0.0776411	0.0902121	0.0949185	0.0666458	0.0880954	0.104058	0.0823555	0.109212	0.101501	0.106865	0.0847784	0.0785918	0.1091	0.0833054	0.0635426	-0.043828	0.0944873	0.0745578	0.069164	0.0706028	0.0783112	0.0716093	0.0622909
	ta1	0.050494	0.0682093	0.0675761	0.0605452	0.0560896	0.0568041	0.058616	0.0711922	0.0726866	0.0587845	0.049075	0.0675127	0.0620618	0.0651251	0.0656743	0.0629548	0.0606459	0.0554655	0.0628187	0.06013	0.0584202	0.0547203	0.0584288	0.0610742	0.0648127	0.0541478	0.057504	0.0598848	0.0498869	0.0583231	0.0647677	0.0567796	0.0664548	0.0653088	0.0653582	0.0569019	0.0544235	0.0679766	0.0544721	0.0476271	-0.0101057	0.0596598	0.0519989	0.0490761	0.0507724	0.0540729	0.0522228	0.0470282
	ta2	0.050494	0.0682093	0.0675761	0.0605452	0.0560896	0.0568041	0.058616	0.0711922	0.0726866	0.0587845	0.049075	0.0675127	0.0620618	0.0651251	0.0656743	0.0629548	0.0606459	0.0554655	0.0628187	0.06013	0.0584202	0.0547203	0.0584288	0.0610742	0.0648127	0.0541478	0.057504	0.0598848	0.0498869	0.0583231	0.0647677	0.0567796	0.0664548	0.0653088	0.0653582	0.0569019	0.0544235	0.0679766	0.0544721	0.0476271	-0.0101057	0.0596598	0.0519989	0.0490761	0.0507724	0.0540729	0.0522228	0.0470282
	tk2	0.0220261	0.042573	0.0401238	0.0331765	0.0251148	0.0236767	0.0274212	0.0459851	0.0465048	0.0333363	0.0190199	0.0402286	0.0374269	0.0373038	0.0373535	0.0365722	0.0361515	0.0225905	0.0372577	0.0299161	0.0342212	0.0217758	0.0338998	0.0373416	0.0383122	0.0234933	0.0327081	0.0350337	0.0167589	0.0297724	0.0392899	0.0255759	0.042757	0.0361924	0.041507	0.0278764	0.0241683	0.0411234	0.0288333	0.0159156	-0.0337223	0.0348274	0.022559	0.0200879	0.0198304	0.0242383	0.0193865	0.0152627
	tk3	0.050494	0.0682093	0.0675761	0.0605452	0.0560896	0.0568041	0.058616	0.0711922	0.0726866	0.0587845	0.049075	0.0675127	0.0620618	0.0651251	0.0656743	0.0629548	0.0606459	0.0554655	0.0628187	0.06013	0.0584202	0.0547203	0.0584288	0.0610742	0.0648127	0.0541478	0.057504	0.0598848	0.0498869	0.0583231	0.0647677	0.0567796	0.0664548	0.0653088	0.0653582	0.0569019	0.0544235	0.0679766	0.0544721	0.0476271	-0.0101057	0.0596598	0.0519989	0.0490761	0.0507724	0.0540729	0.0522228	0.0470282
	edd	0.0709447	0.0752514	0.0689881	0.0788976	0.0663498	0.0697179	0.0719442	0.0808525	0.0831761	0.0873985	0.0728553	0.0951541	0.0818488	0.0698596	0.0698692	0.0820583	0.0709793	0.0658816	0.0789424	0.0712683	0.0733597	0.0712267	0.0843685	0.0720579	0.0754227	0.073138	0.0813263	0.0760404	0.07058	0.0784611	0.0891908	0.0741175	0.0819912	0.0773241	0.0876291	0.0692475	0.0698899	0.0784964	0.0849703	0.0810083	0.0677425	0.0780606	0.0611814	0.0775731	0.0659826	0.0765786	0.0717481	0.0643536
	citsynth	0.328083	0.352821	0.451155	0.360372	0.272302	0.255698	0.307942	0.499298	0.470199	0.524271	0.198901	0.452872	0.375599	0.430228	0.33722	0.435676	0.412322	0.249546	0.364448	0.22292	0.425549	0.269232	0.383315	0.303744	0.418455	0.326707	0.394348	0.403419	0.261091	0.401106	0.466952	0.279926	0.457859	0.378307	0.440543	0.323376	0.257652	0.426765	0.321989	0.301372	0.497082	0.310485	0.266349	0.207742	0.251363	0.222006	0.233276	0.214637
	idh	0.312809	0.333897	0.434471	0.344253	0.197971	0.188431	0.263649	0.480403	0.453455	0.50694	0.140531	0.433233	0.35611	0.416591	0.319556	0.419993	0.393474	0.189211	0.344258	0.141164	0.408931	0.198559	0.365534	0.287552	0.403866	0.282519	0.380728	0.39018	0.181041	0.379477	0.443794	0.230169	0.446136	0.366374	0.418611	0.295802	0.196417	0.410255	0.300383	0.234935	0.47718	0.297136	0.222739	0.144535	0.195819	0.160625	0.161603	0.141969
	akgdh	0.220937	0.251162	0.345876	0.255928	0.0980081	0.0815204	0.162976	0.399053	0.36896	0.424813	0.0435355	0.34518	0.276607	0.326806	0.228158	0.334849	0.314424	0.0831156	0.261767	0.0436565	0.330834	0.0922391	0.286373	0.210961	0.318343	0.183589	0.300705	0.309979	0.0741287	0.287337	0.361571	0.129467	0.369658	0.272408	0.341638	0.20213	0.0987764	0.323593	0.217641	0.132595	0.400963	0.216996	0.127729	0.0509825	0.0959614	0.0643418	0.0556322	0.0394535
	fum_a	0.118105	0.135043	0.18128	0.136023	0.0861694	0.0743939	0.103635	0.208974	0.192852	0.221072	0.0509526	0.18241	0.148048	0.170221	0.122911	0.175266	0.166636	0.071725	0.140978	0.0627062	0.173726	0.0814557	0.152077	0.113577	0.166466	0.113889	0.157163	0.161609	0.0770893	0.154483	0.192365	0.0896119	0.19069	0.142171	0.181785	0.114852	0.0800056	0.170052	0.119623	0.0995156	0.210432	0.115172	0.0856697	0.0570948	0.0757529	0.0628612	0.0636526	0.056061
	fum_b	0.118105	0.135043	0.18128	0.136023	0.0861694	0.0743939	0.103635	0.208974	0.192852	0.221072	0.0509526	0.18241	0.148048	0.170221	0.122911	0.175266	0.166636	0.071725	0.140978	0.0627062	0.173726	0.0814557	0.152077	0.113577	0.166466	0.113889	0.157163	0.161609	0.0770893	0.154483	0.192365	0.0896119	0.19069	0.142171	0.181785	0.114852	0.0800056	0.170052	0.119623	0.0995156	0.210432	0.115172	0.0856697	0.0570948	0.0757529	0.0628612	0.0636526	0.056061
	maldh	0.197081	0.16426	0.257262	0.187305	0.0954357	0.11349	0.1622	0.257176	0.251054	0.293596	0.0388559	0.246051	0.181817	0.242415	0.179351	0.240665	0.206513	0.114276	0.190376	0.0685562	0.236964	0.118391	0.195628	0.123691	0.210723	0.16214	0.201452	0.232911	0.118898	0.19781	0.216247	0.119921	0.221359	0.230894	0.215583	0.187249	0.117113	0.220973	0.196693	0.145004	0.273376	0.18051	0.155724	0.0971187	0.120329	0.116844	0.114611	0.100146
	gs1	0.0152741	0.0189239	0.016684	0.0161188	0.0743306	0.0672673	0.0442933	0.0188958	0.0167433	0.0173305	0.0583698	0.0196391	0.0194887	0.0136361	0.0176635	0.0156831	0.0188479	0.0603345	0.0201894	0.081756	0.0166182	0.0706723	0.0177813	0.0161928	0.0145889	0.044188	0.0136209	0.0132395	0.0800498	0.0216287	0.0231586	0.0497568	0.0117232	0.0119337	0.0219316	0.0275745	0.0612348	0.0165101	0.021606	0.0664366	0.0199014	0.0133486	0.0436107	0.0632071	0.0555445	0.0613805	0.071673	0.0726685
	gs2	0.0152741	0.0189239	0.016684	0.0161188	0.0743306	0.0672673	0.0442933	0.0188958	0.0167433	0.0173305	0.0583698	0.0196391	0.0194887	0.0136361	0.0176635	0.0156831	0.0188479	0.0603345	0.0201894	0.081756	0.0166182	0.0706723	0.0177813	0.0161928	0.0145889	0.044188	0.0136209	0.0132395	0.0800498	0.0216287	0.0231586	0.0497568	0.0117232	0.0119337	0.0219316	0.0275745	0.0612348	0.0165101	0.021606	0.0664366	0.0199014	0.0133486	0.0436107	0.0632071	0.0555445	0.0613805	0.071673	0.0726685
	mae	0.0391301	0.105826	0.105298	0.0847413	0.076903	0.0352973	0.0450687	0.160773	0.13465	0.148547	0.0630494	0.118769	0.114279	0.0980271	0.0664708	0.109867	0.126759	0.0291745	0.0915804	0.0568562	0.110489	0.0445203	0.108526	0.103462	0.122208	0.0656369	0.112875	0.0903072	0.035281	0.111155	0.168483	0.0593027	0.160022	0.0534477	0.147986	0.0424548	0.042898	0.119131	0.0425538	0.0540274	0.147489	0.0498348	0.0156153	0.0170708	0.0311764	0.00887815	0.012694	0.011976
	ppc	0.268015	0.306776	0.324063	0.303354	0.268232	0.252153	0.268322	0.35807	0.342458	0.349477	0.262452	0.333135	0.306075	0.323004	0.291704	0.320458	0.317991	0.250797	0.290619	0.234234	0.301417	0.256402	0.301122	0.290816	0.334905	0.284361	0.311919	0.290207	0.239358	0.334396	0.363838	0.277169	0.351546	0.291236	0.330618	0.263822	0.241151	0.332931	0.240843	0.259569	0.330139	0.249465	0.2245	0.202486	0.24101	0.203378	0.222647	0.211749
	out_Ac	0.45818	0.531429	0.359521	0.460751	0.405927	0.333854	0.358772	0.399504	0.387283	0.37709	0.523922	0.364742	0.555716	0.367825	0.439874	0.423331	0.52615	0.351661	0.528266	0.48236	0.527218	0.329879	0.555956	0.665427	0.433878	0.366553	0.534947	0.521239	0.335357	0.373942	0.427214	0.38826	0.507356	0.366635	0.519499	0.433691	0.451646	0.407991	0.575892	0.355215	0.548007	0.615163	0.478688	0.558674	0.433523	0.504832	0.372753	0.440341
	out_Lac	0	0	0	0	0	0	0	0	0	0	0	0	0	0	0	0	0	0	0	0	0	0	0	0	0	0	0	0	0	0	0	0	0	0	0	0	0	0	0	0	0	0	0	0	0	0	0	0
	out_FTHF	0.0303089	0.0272942	0.0292277	0.0291387	0.0329779	0.0352698	0.0332121	0.0268373	0.027875	0.0270939	0.0319988	0.0290486	0.0262281	0.0296205	0.0301522	0.0280888	0.0260785	0.0350011	0.0272141	0.0321678	0.025764	0.0350751	0.0261154	0.0252674	0.0282143	0.0326369	0.0263994	0.0264582	0.0352704	0.0303971	0.0271255	0.0332217	0.0252303	0.0309995	0.0253937	0.0309026	0.0322118	0.0285898	0.0272969	0.0337623	0.025144	0.0264383	0.0313438	0.0308629	0.032943	0.031764	0.0349599	0.0338198
	BM	0.085233	0.0767553	0.0821925	0.0819423	0.0927388	0.099184	0.0933975	0.0754704	0.0783886	0.0761921	0.0899854	0.0816889	0.0737572	0.0832971	0.0847926	0.0789899	0.0733366	0.0984282	0.0765301	0.0904607	0.0724522	0.0986364	0.0734404	0.0710558	0.0793427	0.0917798	0.0742391	0.0744044	0.0991856	0.0854811	0.0762809	0.0934242	0.0709514	0.0871751	0.0714107	0.0869027	0.0905845	0.0803988	0.076763	0.0949447	0.0707086	0.0743485	0.0881435	0.0867911	0.0926407	0.089325	0.0983124	0.0951064
	bs_accoa	0.251761	0.22672	0.24278	0.242041	0.273932	0.29297	0.275878	0.222925	0.231544	0.225056	0.265799	0.241293	0.217864	0.246043	0.25046	0.23332	0.216622	0.290737	0.226055	0.267203	0.214009	0.291352	0.216928	0.209885	0.234363	0.271099	0.219287	0.219776	0.292974	0.252494	0.225318	0.275956	0.209576	0.257498	0.210933	0.256693	0.267568	0.237482	0.226743	0.280448	0.208859	0.21961	0.260358	0.256364	0.273642	0.263848	0.290395	0.280925
	bs_accoa_aux	0.215282	0.193869	0.207602	0.20697	0.23424	0.250519	0.235903	0.190623	0.197994	0.192446	0.227285	0.20633	0.186296	0.210392	0.214169	0.199513	0.185234	0.24861	0.1933	0.228486	0.183	0.249136	0.185496	0.179473	0.200404	0.231817	0.187513	0.187931	0.250523	0.215908	0.19267	0.235971	0.179209	0.220187	0.180369	0.219499	0.228798	0.203071	0.193888	0.239811	0.178596	0.187789	0.222633	0.219217	0.233992	0.225617	0.248318	0.24022
	bs_akg	0.0918727	0.0827346	0.0885953	0.0883256	0.0999632	0.10691	0.100673	0.0813496	0.084495	0.0821274	0.0969952	0.0880524	0.0795029	0.089786	0.0913979	0.0851432	0.0790495	0.106096	0.0824918	0.0975076	0.0780962	0.10632	0.0791614	0.076591	0.0855235	0.0989295	0.0800223	0.0802005	0.106912	0.0921401	0.0822231	0.100702	0.0764785	0.093966	0.0769736	0.0936724	0.097641	0.0866619	0.0827429	0.102341	0.0762168	0.0801402	0.0950098	0.0935521	0.0998574	0.0962834	0.105971	0.102515
	bs_akg1	0.0918727	0.0827346	0.0885953	0.0883256	0.0999632	0.10691	0.100673	0.0813496	0.084495	0.0821274	0.0969952	0.0880524	0.0795029	0.089786	0.0913979	0.0851432	0.0790495	0.106096	0.0824918	0.0975076	0.0780962	0.10632	0.0791614	0.076591	0.0855235	0.0989295	0.0800223	0.0802005	0.106912	0.0921401	0.0822231	0.100702	0.0764785	0.093966	0.0769736	0.0936724	0.097641	0.0866619	0.0827429	0.102341	0.0762168	0.0801402	0.0950098	0.0935521	0.0998574	0.0962834	0.105971	0.102515
	bs_akg2	0.0178989	0.0161186	0.0172604	0.0172079	0.0194752	0.0208286	0.0196135	0.0158488	0.0164616	0.0160003	0.0188969	0.0171547	0.015489	0.0174924	0.0178064	0.0165879	0.0154007	0.0206699	0.0160713	0.0189967	0.015215	0.0207136	0.0154225	0.0149217	0.016662	0.0192738	0.0155902	0.0156249	0.020829	0.017951	0.016019	0.0196191	0.0148998	0.0183068	0.0149963	0.0182496	0.0190227	0.0168838	0.0161202	0.0199384	0.0148488	0.0156132	0.0185101	0.0182261	0.0194545	0.0187582	0.0206456	0.0199723
	bs_akg2_aux	0.0178989	0.0161186	0.0172604	0.0172079	0.0194752	0.0208286	0.0196135	0.0158488	0.0164616	0.0160003	0.0188969	0.0171547	0.015489	0.0174924	0.0178064	0.0165879	0.0154007	0.0206699	0.0160713	0.0189967	0.015215	0.0207136	0.0154225	0.0149217	0.016662	0.0192738	0.0155902	0.0156249	0.020829	0.017951	0.016019	0.0196191	0.0148998	0.0183068	0.0149963	0.0182496	0.0190227	0.0168838	0.0161202	0.0199384	0.0148488	0.0156132	0.0185101	0.0182261	0.0194545	0.0187582	0.0206456	0.0199723
	bs_akg3	0.0213083	0.0191888	0.0205481	0.0204856	0.0231847	0.024796	0.0233494	0.0188676	0.0195971	0.019048	0.0224963	0.0204222	0.0184393	0.0208243	0.0211981	0.0197475	0.0183341	0.024607	0.0191325	0.0226152	0.0181131	0.0246591	0.0183601	0.0177639	0.0198357	0.022945	0.0185598	0.0186011	0.0247964	0.0213703	0.0190702	0.0233561	0.0177378	0.0217938	0.0178527	0.0217257	0.0226461	0.0200997	0.0191908	0.0237362	0.0176772	0.0185871	0.0220359	0.0216978	0.0231602	0.0223312	0.0245781	0.0237766
	bs_akg4	0.0526655	0.0474271	0.0507868	0.0506321	0.0573033	0.0612858	0.0577103	0.0466332	0.0484363	0.0470791	0.0556019	0.0504756	0.0455746	0.0514693	0.0523933	0.0488079	0.0453147	0.0608188	0.0472879	0.0558957	0.0447682	0.0609474	0.0453788	0.0439054	0.0490259	0.0567107	0.0458723	0.0459745	0.0612868	0.0528188	0.0471339	0.0577268	0.0438409	0.0538655	0.0441247	0.0536972	0.0559721	0.0496784	0.0474319	0.0586663	0.0436909	0.0459399	0.0544638	0.0536282	0.0572427	0.0551939	0.0607473	0.0587663
	bs_akg4_aux	0.0526655	0.0474271	0.0507868	0.0506321	0.0573033	0.0612858	0.0577103	0.0466332	0.0484363	0.0470791	0.0556019	0.0504756	0.0455746	0.0514693	0.0523933	0.0488079	0.0453147	0.0608188	0.0472879	0.0558957	0.0447682	0.0609474	0.0453788	0.0439054	0.0490259	0.0567107	0.0458723	0.0459745	0.0612868	0.0528188	0.0471339	0.0577268	0.0438409	0.0538655	0.0441247	0.0536972	0.0559721	0.0496784	0.0474319	0.0586663	0.0436909	0.0459399	0.0544638	0.0536282	0.0572427	0.0551939	0.0607473	0.0587663
	bs_DHAP	0.0109951	0.00990144	0.0106028	0.0105706	0.0119633	0.0127947	0.0120483	0.00973569	0.0101121	0.00982878	0.0116081	0.0105379	0.00951468	0.0107453	0.0109382	0.0101897	0.00946042	0.0126972	0.00987238	0.0116694	0.00934634	0.0127241	0.00947381	0.00916619	0.0102352	0.0118396	0.00957684	0.00959817	0.0127949	0.0110271	0.00984023	0.0120517	0.00915273	0.0112456	0.00921199	0.0112104	0.0116854	0.0103714	0.00990243	0.0122479	0.00912141	0.00959095	0.0113705	0.0111961	0.0119506	0.0115229	0.0126823	0.0122687
	bs_e4p	0.0284678	0.0256363	0.0274523	0.0273687	0.0309748	0.0331275	0.0311948	0.0252071	0.0261818	0.0254482	0.0300551	0.0272841	0.0246349	0.0278212	0.0283207	0.0263826	0.0244944	0.032875	0.0255611	0.0302139	0.024199	0.0329446	0.0245291	0.0237326	0.0265005	0.0306545	0.0247959	0.0248511	0.033128	0.0285507	0.0254778	0.0312037	0.0236978	0.0291165	0.0238512	0.0290255	0.0302552	0.0268532	0.0256388	0.0317115	0.0236167	0.0248324	0.0294399	0.0289882	0.030942	0.0298345	0.0328364	0.0317655
	bs_fru6P	0.00604302	0.00544195	0.00582745	0.00580971	0.00657518	0.00703215	0.00662188	0.00535085	0.00555775	0.00540202	0.00637996	0.00579174	0.00522939	0.00590577	0.00601179	0.00560038	0.00519956	0.00697856	0.00542598	0.00641366	0.00513686	0.00699332	0.00520693	0.00503785	0.0056254	0.00650719	0.00526355	0.00527528	0.00703226	0.00606061	0.00540831	0.00662378	0.00503045	0.00618071	0.00506302	0.0061614	0.00642244	0.00570028	0.0054425	0.00673158	0.00501324	0.00527131	0.00624937	0.00615349	0.00656822	0.00633314	0.00697035	0.00674304
	bs_glc6P	0.0174728	0.0157348	0.0168495	0.0167982	0.0190115	0.0203327	0.0191465	0.0154714	0.0160697	0.0156194	0.018447	0.0167462	0.0151202	0.0170759	0.0173825	0.0161929	0.015034	0.0201778	0.0156887	0.0185444	0.0148527	0.0202205	0.0150553	0.0145664	0.0162653	0.0188149	0.015219	0.0152529	0.0203331	0.0175236	0.0156376	0.019152	0.014545	0.0178709	0.0146392	0.0178151	0.0185698	0.0164818	0.0157364	0.0194637	0.0144953	0.0152414	0.0180694	0.0177922	0.0189913	0.0183116	0.020154	0.0194968
	bs_oaa	0.152286	0.137139	0.146853	0.146406	0.165696	0.177212	0.166873	0.134843	0.140057	0.136132	0.160777	0.145954	0.131782	0.148827	0.151499	0.141131	0.13103	0.175862	0.136736	0.161626	0.12945	0.176234	0.131216	0.126955	0.141762	0.163983	0.132643	0.132938	0.177215	0.152729	0.136291	0.166921	0.126769	0.155756	0.12759	0.155269	0.161847	0.143649	0.137152	0.169638	0.126335	0.132838	0.157486	0.15507	0.165521	0.159597	0.175655	0.169927
	bs_oaa1	0.0195184	0.017577	0.0188221	0.0187648	0.0212372	0.0227131	0.021388	0.0172827	0.017951	0.017448	0.0206066	0.0187068	0.0168904	0.019075	0.0194175	0.0180887	0.0167941	0.0225401	0.0175254	0.0207155	0.0165916	0.0225877	0.0168179	0.0162718	0.0181695	0.0210176	0.0170008	0.0170386	0.0227135	0.0195752	0.0174683	0.0213941	0.0162479	0.0199631	0.0163531	0.0199007	0.0207438	0.0184113	0.0175787	0.0217423	0.0161923	0.0170258	0.0201849	0.0198752	0.0212147	0.0204554	0.0225135	0.0217794
	bs_oaa1_aux	0.0195184	0.017577	0.0188221	0.0187648	0.0212372	0.0227131	0.021388	0.0172827	0.017951	0.017448	0.0206066	0.0187068	0.0168904	0.019075	0.0194175	0.0180887	0.0167941	0.0225401	0.0175254	0.0207155	0.0165916	0.0225877	0.0168179	0.0162718	0.0181695	0.0210176	0.0170008	0.0170386	0.0227135	0.0195752	0.0174683	0.0213941	0.0162479	0.0199631	0.0163531	0.0199007	0.0207438	0.0184113	0.0175787	0.0217423	0.0161923	0.0170258	0.0201849	0.0198752	0.0212147	0.0204554	0.0225135	0.0217794
	bs_oaa2	0.0235243	0.0211845	0.0226851	0.0226161	0.0255959	0.0273748	0.0257777	0.0208298	0.0216352	0.021029	0.024836	0.0225461	0.020357	0.02299	0.0234027	0.0218012	0.0202409	0.0271662	0.0211223	0.0249672	0.0199968	0.0272236	0.0202696	0.0196114	0.0218986	0.0253312	0.02049	0.0205356	0.0273752	0.0235928	0.0210535	0.0257851	0.0195826	0.0240603	0.0197094	0.0239851	0.0250013	0.0221901	0.0211866	0.0262047	0.0195156	0.0205202	0.0243276	0.0239543	0.0255688	0.0246537	0.0271342	0.0262494
	bs_oaa2_aux	0.0235243	0.0211845	0.0226851	0.0226161	0.0255959	0.0273748	0.0257777	0.0208298	0.0216352	0.021029	0.024836	0.0225461	0.020357	0.02299	0.0234027	0.0218012	0.0202409	0.0271662	0.0211223	0.0249672	0.0199968	0.0272236	0.0202696	0.0196114	0.0218986	0.0253312	0.02049	0.0205356	0.0273752	0.0235928	0.0210535	0.0257851	0.0195826	0.0240603	0.0197094	0.0239851	0.0250013	0.0221901	0.0211866	0.0262047	0.0195156	0.0205202	0.0243276	0.0239543	0.0255688	0.0246537	0.0271342	0.0262494
	bs_oaa3_aux	0.027786	0.0250222	0.0267948	0.0267132	0.0302329	0.032334	0.0304476	0.0246034	0.0255547	0.0248386	0.0293352	0.0266306	0.0240449	0.0271549	0.0276424	0.0257507	0.0239077	0.0320876	0.0249488	0.0294902	0.0236194	0.0321555	0.0239416	0.0231642	0.0258657	0.0299202	0.0242019	0.0242558	0.0323345	0.0278668	0.0248676	0.0304563	0.0231301	0.0284191	0.0232799	0.0283303	0.0295305	0.02621	0.0250247	0.030952	0.023051	0.0242376	0.0287348	0.0282939	0.0302009	0.0291199	0.0320499	0.0310047
	bs_oaa3a	0.013893	0.0125111	0.0133974	0.0133566	0.0151164	0.016167	0.0152238	0.0123017	0.0127773	0.0124193	0.0146676	0.0133153	0.0120224	0.0135774	0.0138212	0.0128754	0.0119539	0.0160438	0.0124744	0.0147451	0.0118097	0.0160777	0.0119708	0.0115821	0.0129329	0.0149601	0.012101	0.0121279	0.0161673	0.0139334	0.0124338	0.0152281	0.0115651	0.0142095	0.0116399	0.0141651	0.0147653	0.013105	0.0125124	0.015476	0.0115255	0.0121188	0.0143674	0.014147	0.0151004	0.01456	0.0160249	0.0155023
	bs_oaa3b	0.013893	0.0125111	0.0133974	0.0133566	0.0151164	0.016167	0.0152238	0.0123017	0.0127773	0.0124193	0.0146676	0.0133153	0.0120224	0.0135774	0.0138212	0.0128754	0.0119539	0.0160438	0.0124744	0.0147451	0.0118097	0.0160777	0.0119708	0.0115821	0.0129329	0.0149601	0.012101	0.0121279	0.0161673	0.0139334	0.0124338	0.0152281	0.0115651	0.0142095	0.0116399	0.0141651	0.0147653	0.013105	0.0125124	0.015476	0.0115255	0.0121188	0.0143674	0.014147	0.0151004	0.01456	0.0160249	0.0155023
	bs_oaa4	0.0289537	0.0260738	0.0279208	0.0278358	0.0315034	0.0336928	0.0317271	0.0256373	0.0266286	0.0258824	0.030568	0.0277497	0.0250553	0.028296	0.028804	0.0268329	0.0249124	0.0334361	0.0259973	0.0307295	0.024612	0.0335068	0.0249477	0.0241376	0.0269527	0.0311776	0.025219	0.0252752	0.0336934	0.0290379	0.0259126	0.0317362	0.0241022	0.0296134	0.0242582	0.0295208	0.0307715	0.0273115	0.0260764	0.0322527	0.0240197	0.0252562	0.0299423	0.0294829	0.03147	0.0303437	0.0333967	0.0323077
	bs_oaa5	0.0440655	0.0396825	0.0424935	0.0423642	0.047946	0.0512781	0.0482865	0.0390182	0.0405269	0.0393913	0.0465224	0.0422332	0.0381325	0.0430646	0.0438378	0.0408378	0.037915	0.0508874	0.0395661	0.0467682	0.0374578	0.050995	0.0379687	0.0367358	0.0410202	0.0474502	0.0383816	0.0384671	0.051279	0.0441937	0.0394372	0.0483003	0.0366819	0.0450695	0.0369194	0.0449287	0.0468322	0.0415662	0.0396865	0.0490864	0.0365564	0.0384382	0.0455702	0.044871	0.0478952	0.046181	0.0508275	0.04917
	bs_oaa5_aux	0.0205412	0.018498	0.0198084	0.0197481	0.0223501	0.0239033	0.0225088	0.0181884	0.0188916	0.0183623	0.0216865	0.019687	0.0177755	0.0200746	0.020435	0.0190366	0.0176741	0.0237212	0.0184438	0.021801	0.017461	0.0237714	0.0176991	0.0171244	0.0191216	0.0221189	0.0178916	0.0179315	0.0239037	0.0206009	0.0183837	0.0225152	0.0170993	0.0210092	0.01721	0.0209435	0.0218309	0.0193761	0.0184999	0.0228817	0.0170408	0.017918	0.0212426	0.0209167	0.0223264	0.0215273	0.0236933	0.0229206
	bs_oaa6	0.012444	0.0112063	0.0120001	0.0119636	0.0135399	0.0144809	0.013636	0.0110187	0.0114447	0.011124	0.0131379	0.0119266	0.0107686	0.0121614	0.0123797	0.0115325	0.0107071	0.0143705	0.0111734	0.0132073	0.010578	0.0144009	0.0107223	0.0103741	0.011584	0.0133999	0.0108389	0.010863	0.0144811	0.0124802	0.011137	0.0136399	0.0103589	0.0127276	0.010426	0.0126878	0.0132253	0.0117382	0.0112074	0.0138619	0.0103235	0.0108549	0.0128689	0.0126715	0.0135255	0.0130414	0.0143536	0.0138855
	bs_oaa6_aux	0.012444	0.0112063	0.0120001	0.0119636	0.0135399	0.0144809	0.013636	0.0110187	0.0114447	0.011124	0.0131379	0.0119266	0.0107686	0.0121614	0.0123797	0.0115325	0.0107071	0.0143705	0.0111734	0.0132073	0.010578	0.0144009	0.0107223	0.0103741	0.011584	0.0133999	0.0108389	0.010863	0.0144811	0.0124802	0.011137	0.0136399	0.0103589	0.0127276	0.010426	0.0126878	0.0132253	0.0117382	0.0112074	0.0138619	0.0103235	0.0108549	0.0128689	0.0126715	0.0135255	0.0130414	0.0143536	0.0138855
	bs_oaa7	0.0195184	0.017577	0.0188221	0.0187648	0.0212372	0.0227131	0.021388	0.0172827	0.017951	0.017448	0.0206066	0.0187068	0.0168904	0.019075	0.0194175	0.0180887	0.0167941	0.0225401	0.0175254	0.0207155	0.0165916	0.0225877	0.0168179	0.0162718	0.0181695	0.0210176	0.0170008	0.0170386	0.0227135	0.0195752	0.0174683	0.0213941	0.0162479	0.0199631	0.0163531	0.0199007	0.0207438	0.0184113	0.0175787	0.0217423	0.0161923	0.0170258	0.0201849	0.0198752	0.0212147	0.0204554	0.0225135	0.0217794
	bs_oaa7_aux	0.0195184	0.017577	0.0188221	0.0187648	0.0212372	0.0227131	0.021388	0.0172827	0.017951	0.017448	0.0206066	0.0187068	0.0168904	0.019075	0.0194175	0.0180887	0.0167941	0.0225401	0.0175254	0.0207155	0.0165916	0.0225877	0.0168179	0.0162718	0.0181695	0.0210176	0.0170008	0.0170386	0.0227135	0.0195752	0.0174683	0.0213941	0.0162479	0.0199631	0.0163531	0.0199007	0.0207438	0.0184113	0.0175787	0.0217423	0.0161923	0.0170258	0.0201849	0.0198752	0.0212147	0.0204554	0.0225135	0.0217794
	bs_pep	0.0612911	0.0551948	0.0591046	0.0589247	0.0666885	0.0713232	0.0671621	0.0542708	0.0563692	0.0547897	0.0647085	0.0587425	0.0530388	0.059899	0.0609743	0.0568016	0.0527363	0.0707797	0.0550328	0.0650503	0.0521004	0.0709294	0.052811	0.0510962	0.0570554	0.0659989	0.0533853	0.0535042	0.0713244	0.0614695	0.0548536	0.0671814	0.0510211	0.0626876	0.0513515	0.0624917	0.0651393	0.0578148	0.0552003	0.0682747	0.0508466	0.053464	0.063384	0.0624115	0.0666179	0.0642336	0.0706965	0.068391
	bs_pep1	0.0284678	0.0256363	0.0274523	0.0273687	0.0309748	0.0331275	0.0311948	0.0252071	0.0261818	0.0254482	0.0300551	0.0272841	0.0246349	0.0278212	0.0283207	0.0263826	0.0244944	0.032875	0.0255611	0.0302139	0.024199	0.0329446	0.0245291	0.0237326	0.0265005	0.0306545	0.0247959	0.0248511	0.033128	0.0285507	0.0254778	0.0312037	0.0236978	0.0291165	0.0238512	0.0290255	0.0302552	0.0268532	0.0256388	0.0317115	0.0236167	0.0248324	0.0294399	0.0289882	0.030942	0.0298345	0.0328364	0.0317655
	bs_pep2	0.0284678	0.0256363	0.0274523	0.0273687	0.0309748	0.0331275	0.0311948	0.0252071	0.0261818	0.0254482	0.0300551	0.0272841	0.0246349	0.0278212	0.0283207	0.0263826	0.0244944	0.032875	0.0255611	0.0302139	0.024199	0.0329446	0.0245291	0.0237326	0.0265005	0.0306545	0.0247959	0.0248511	0.033128	0.0285507	0.0254778	0.0312037	0.0236978	0.0291165	0.0238512	0.0290255	0.0302552	0.0268532	0.0256388	0.0317115	0.0236167	0.0248324	0.0294399	0.0289882	0.030942	0.0298345	0.0328364	0.0317655
	bs_pep3_aux	0.015001	0.0135089	0.0144659	0.0144218	0.016322	0.0174564	0.016438	0.0132828	0.0137964	0.0134098	0.0158374	0.0143772	0.0129813	0.0146603	0.0149235	0.0139022	0.0129072	0.0173234	0.0134693	0.0159211	0.0127516	0.01736	0.0129255	0.0125058	0.0139643	0.0161532	0.0130661	0.0130952	0.0174567	0.0150447	0.0134254	0.0164427	0.0124874	0.0153428	0.0125683	0.0152949	0.0159429	0.0141502	0.0135103	0.0167103	0.0124447	0.0130853	0.0155132	0.0152752	0.0163048	0.0157212	0.017303	0.0167387
	bs_pep3a	0.00750051	0.00675447	0.00723294	0.00721092	0.00816102	0.00872819	0.00821898	0.0066414	0.0068982	0.0067049	0.00791871	0.00718862	0.00649063	0.00733015	0.00746175	0.00695111	0.00645362	0.00866168	0.00673465	0.00796054	0.0063758	0.00868	0.00646276	0.00625291	0.00698216	0.00807662	0.00653304	0.00654759	0.00872833	0.00752234	0.00671272	0.00822133	0.00624372	0.00767141	0.00628414	0.00764744	0.00797143	0.0070751	0.00675515	0.00835513	0.00622236	0.00654266	0.00775662	0.00763762	0.00815238	0.0078606	0.0086515	0.00836937
	bs_pep3b	0.00750051	0.00675447	0.00723294	0.00721092	0.00816102	0.00872819	0.00821898	0.0066414	0.0068982	0.0067049	0.00791871	0.00718862	0.00649063	0.00733015	0.00746175	0.00695111	0.00645362	0.00866168	0.00673465	0.00796054	0.0063758	0.00868	0.00646276	0.00625291	0.00698216	0.00807662	0.00653304	0.00654759	0.00872833	0.00752234	0.00671272	0.00822133	0.00624372	0.00767141	0.00628414	0.00764744	0.00797143	0.0070751	0.00675515	0.00835513	0.00622236	0.00654266	0.00775662	0.00763762	0.00815238	0.0078606	0.0086515	0.00836937
	bs_pep4_aux	0.0111655	0.0100549	0.0107672	0.0107344	0.0121488	0.0129931	0.0122351	0.00988663	0.0102689	0.00998116	0.0117881	0.0107012	0.0096622	0.0109119	0.0111078	0.0103477	0.00960709	0.0128941	0.0100254	0.0118504	0.00949124	0.0129214	0.00962069	0.0093083	0.0103939	0.0120232	0.00972532	0.00974698	0.0129933	0.011198	0.00999279	0.0122386	0.00929463	0.0114199	0.00935481	0.0113843	0.0118666	0.0105322	0.010056	0.0124377	0.00926283	0.00973965	0.0115468	0.0113696	0.0121359	0.0117016	0.0128789	0.0124589
	bs_pep4a	0.00558276	0.00502747	0.00538361	0.00536722	0.00607439	0.00649655	0.00611754	0.00494331	0.00513445	0.00499058	0.00589404	0.00535062	0.0048311	0.00545596	0.00555391	0.00517384	0.00480355	0.00644705	0.00501272	0.00592518	0.00474562	0.00646068	0.00481035	0.00465415	0.00519695	0.00601158	0.00486266	0.00487349	0.00649666	0.00559901	0.0049964	0.00611929	0.00464731	0.00570997	0.0046774	0.00569213	0.00593328	0.00526612	0.00502798	0.00621887	0.00463141	0.00486982	0.0057734	0.00568482	0.00606796	0.00585079	0.00643947	0.00622947
	bs_pep4b	0.00558276	0.00502747	0.00538361	0.00536722	0.00607439	0.00649655	0.00611754	0.00494331	0.00513445	0.00499058	0.00589404	0.00535062	0.0048311	0.00545596	0.00555391	0.00517384	0.00480355	0.00644705	0.00501272	0.00592518	0.00474562	0.00646068	0.00481035	0.00465415	0.00519695	0.00601158	0.00486266	0.00487349	0.00649666	0.00559901	0.0049964	0.00611929	0.00464731	0.00570997	0.0046774	0.00569213	0.00593328	0.00526612	0.00502798	0.00621887	0.00463141	0.00486982	0.0057734	0.00568482	0.00606796	0.00585079	0.00643947	0.00622947
	bs_pep5	0.00435541	0.0039222	0.00420004	0.00418725	0.00473896	0.0050683	0.00477261	0.00385654	0.00400566	0.00389341	0.00459825	0.0041743	0.00376899	0.00425648	0.0043329	0.00403638	0.0037475	0.00502968	0.00391069	0.00462254	0.00370231	0.00504032	0.00375281	0.00363095	0.00405441	0.00468995	0.00379362	0.00380207	0.00506838	0.00436808	0.00389795	0.00477398	0.00362562	0.00445465	0.00364909	0.00444073	0.00462887	0.00410838	0.00392259	0.00485167	0.00361321	0.00379921	0.00450413	0.00443503	0.00473394	0.00456451	0.00502377	0.00485994
	bs_pep6	0.00230129	0.00207239	0.0022192	0.00221244	0.00250395	0.00267797	0.00252173	0.0020377	0.00211649	0.00205719	0.0024296	0.0022056	0.00199145	0.00224902	0.0022894	0.00213273	0.00198009	0.00265756	0.00206631	0.00244244	0.00195621	0.00266318	0.00198289	0.00191851	0.00214225	0.00247805	0.00200446	0.00200892	0.00267801	0.00230799	0.00205958	0.00252245	0.00191569	0.00235373	0.00192809	0.00234637	0.00244578	0.00217077	0.0020726	0.00256351	0.00190913	0.00200741	0.00237987	0.00234336	0.0025013	0.00241178	0.00265444	0.00256787
	bs_pep6_aux	0.00230129	0.00207239	0.0022192	0.00221244	0.00250395	0.00267797	0.00252173	0.0020377	0.00211649	0.00205719	0.0024296	0.0022056	0.00199145	0.00224902	0.0022894	0.00213273	0.00198009	0.00265756	0.00206631	0.00244244	0.00195621	0.00266318	0.00198289	0.00191851	0.00214225	0.00247805	0.00200446	0.00200892	0.00267801	0.00230799	0.00205958	0.00252245	0.00191569	0.00235373	0.00192809	0.00234637	0.00244578	0.00217077	0.0020726	0.00256351	0.00190913	0.00200741	0.00237987	0.00234336	0.0025013	0.00241178	0.00265444	0.00256787
	bs_pep7	0.00230129	0.00207239	0.0022192	0.00221244	0.00250395	0.00267797	0.00252173	0.0020377	0.00211649	0.00205719	0.0024296	0.0022056	0.00199145	0.00224902	0.0022894	0.00213273	0.00198009	0.00265756	0.00206631	0.00244244	0.00195621	0.00266318	0.00198289	0.00191851	0.00214225	0.00247805	0.00200446	0.00200892	0.00267801	0.00230799	0.00205958	0.00252245	0.00191569	0.00235373	0.00192809	0.00234637	0.00244578	0.00217077	0.0020726	0.00256351	0.00190913	0.00200741	0.00237987	0.00234336	0.0025013	0.00241178	0.00265444	0.00256787
	bs_pga	0.127261	0.114603	0.122722	0.122348	0.138468	0.148092	0.139452	0.112685	0.117042	0.113762	0.134357	0.12197	0.110127	0.124371	0.126604	0.11794	0.109499	0.146963	0.114267	0.135067	0.108178	0.147274	0.109654	0.106093	0.118467	0.137036	0.110846	0.111093	0.148094	0.127632	0.113895	0.139492	0.105938	0.130161	0.106623	0.129754	0.135252	0.120043	0.114615	0.141762	0.105575	0.11101	0.131607	0.129588	0.138322	0.133371	0.14679	0.142003
	bs_pga_aux	0.0527678	0.0475192	0.0508854	0.0507305	0.0574146	0.0614048	0.0578224	0.0467237	0.0485304	0.0471705	0.0557099	0.0505736	0.0456631	0.0515692	0.0524951	0.0489026	0.0454027	0.0609369	0.0473798	0.0560042	0.0448552	0.0610658	0.045467	0.0439906	0.0491211	0.0568209	0.0459614	0.0460638	0.0614058	0.0529214	0.0472255	0.0578389	0.043926	0.0539701	0.0442104	0.0538015	0.0560808	0.0497749	0.047524	0.0587802	0.0437757	0.0460291	0.0545696	0.0537324	0.0573538	0.0553011	0.0608652	0.0588804
	bs_pga1	0.0744937	0.0670842	0.0718363	0.0716175	0.0810538	0.0866868	0.0816294	0.0659612	0.0685116	0.0665919	0.0786472	0.0713961	0.0644638	0.0728017	0.0741087	0.0690372	0.0640962	0.0860262	0.0668873	0.0790627	0.0633232	0.0862082	0.0641869	0.0621027	0.0693456	0.0802156	0.064885	0.0650295	0.0866882	0.0747105	0.0666695	0.0816528	0.0620115	0.076191	0.062413	0.075953	0.0791708	0.0702686	0.0670909	0.0829816	0.0617993	0.0649806	0.0770374	0.0758554	0.0809679	0.07807	0.0859251	0.083123
	bs_pga1_aux	0.0174728	0.0157348	0.0168495	0.0167982	0.0190115	0.0203327	0.0191465	0.0154714	0.0160697	0.0156194	0.018447	0.0167462	0.0151202	0.0170759	0.0173825	0.0161929	0.015034	0.0201778	0.0156887	0.0185444	0.0148527	0.0202205	0.0150553	0.0145664	0.0162653	0.0188149	0.015219	0.0152529	0.0203331	0.0175236	0.0156376	0.019152	0.014545	0.0178709	0.0146392	0.0178151	0.0185698	0.0164818	0.0157364	0.0194637	0.0144953	0.0152414	0.0180694	0.0177922	0.0189913	0.0183116	0.020154	0.0194968
	bs_pga2	0.00741527	0.00667771	0.00715075	0.00712898	0.00806828	0.00862901	0.00812558	0.00656593	0.00681981	0.00662871	0.00782872	0.00710693	0.00641688	0.00724685	0.00737695	0.00687212	0.00638028	0.00856325	0.00665812	0.00787008	0.00630334	0.00858137	0.00638932	0.00618185	0.00690282	0.00798484	0.0064588	0.00647319	0.00862915	0.00743686	0.00663644	0.00812791	0.00617277	0.00758423	0.00621273	0.00756053	0.00788085	0.0069947	0.00667838	0.00826018	0.00615165	0.00646832	0.00766848	0.00755083	0.00805974	0.00777128	0.00855318	0.00827426
	bs_pga2_aux	0.00741527	0.00667771	0.00715075	0.00712898	0.00806828	0.00862901	0.00812558	0.00656593	0.00681981	0.00662871	0.00782872	0.00710693	0.00641688	0.00724685	0.00737695	0.00687212	0.00638028	0.00856325	0.00665812	0.00787008	0.00630334	0.00858137	0.00638932	0.00618185	0.00690282	0.00798484	0.0064588	0.00647319	0.00862915	0.00743686	0.00663644	0.00812791	0.00617277	0.00758423	0.00621273	0.00756053	0.00788085	0.0069947	0.00667838	0.00826018	0.00615165	0.00646832	0.00766848	0.00755083	0.00805974	0.00777128	0.00855318	0.00827426
	bs_pga3	0.0496056	0.0446716	0.047836	0.0476904	0.053974	0.0577251	0.0543573	0.0439238	0.0456222	0.0443438	0.0523715	0.0475429	0.0429267	0.0484789	0.0493493	0.0459721	0.0426819	0.0572852	0.0445405	0.0526481	0.0421672	0.0574064	0.0427423	0.0413545	0.0461775	0.0534158	0.0432072	0.0433034	0.057726	0.04975	0.0443955	0.0543729	0.0412937	0.0507359	0.041561	0.0505774	0.0527202	0.0467921	0.0446761	0.0552578	0.0411524	0.0432708	0.0512995	0.0505124	0.0539169	0.0519871	0.0572178	0.0553519
	bs_pga3_aux	0.0496056	0.0446716	0.047836	0.0476904	0.053974	0.0577251	0.0543573	0.0439238	0.0456222	0.0443438	0.0523715	0.0475429	0.0429267	0.0484789	0.0493493	0.0459721	0.0426819	0.0572852	0.0445405	0.0526481	0.0421672	0.0574064	0.0427423	0.0413545	0.0461775	0.0534158	0.0432072	0.0433034	0.057726	0.04975	0.0443955	0.0543729	0.0412937	0.0507359	0.041561	0.0505774	0.0527202	0.0467921	0.0446761	0.0552578	0.0411524	0.0432708	0.0512995	0.0505124	0.0539169	0.0519871	0.0572178	0.0553519
	bs_pyr	0.241448	0.217432	0.232835	0.232126	0.262711	0.280968	0.264576	0.213793	0.222059	0.215837	0.25491	0.231408	0.208939	0.235964	0.2402	0.223763	0.207748	0.278827	0.216794	0.256257	0.205243	0.279417	0.208042	0.201287	0.224762	0.259994	0.210305	0.210773	0.280973	0.242151	0.216088	0.264652	0.200991	0.24695	0.202292	0.246178	0.256608	0.227754	0.217454	0.268959	0.200303	0.210614	0.249693	0.245862	0.262432	0.25304	0.278499	0.269417
	bs_pyr1	0.048651	0.0438119	0.0469155	0.0467726	0.0529353	0.0566142	0.0533113	0.0430785	0.0447442	0.0434904	0.0513636	0.046628	0.0421006	0.047546	0.0483996	0.0450874	0.0418605	0.0561828	0.0436834	0.051635	0.0413557	0.0563016	0.0419198	0.0405586	0.0452888	0.0523879	0.0423757	0.0424701	0.0566151	0.0487926	0.0435411	0.0533265	0.040499	0.0497595	0.0407612	0.0496041	0.0517056	0.0458916	0.0438163	0.0541944	0.0403605	0.0424381	0.0503123	0.0495404	0.0528793	0.0509867	0.0561167	0.0542867
	bs_pyr1_aux	0.048651	0.0438119	0.0469155	0.0467726	0.0529353	0.0566142	0.0533113	0.0430785	0.0447442	0.0434904	0.0513636	0.046628	0.0421006	0.047546	0.0483996	0.0450874	0.0418605	0.0561828	0.0436834	0.051635	0.0413557	0.0563016	0.0419198	0.0405586	0.0452888	0.0523879	0.0423757	0.0424701	0.0566151	0.0487926	0.0435411	0.0533265	0.040499	0.0497595	0.0407612	0.0496041	0.0517056	0.0458916	0.0438163	0.0541944	0.0403605	0.0424381	0.0503123	0.0495404	0.0528793	0.0509867	0.0561167	0.0542867
	bs_pyr2	0.0707434	0.0637069	0.0682198	0.0680121	0.0769732	0.0823227	0.0775199	0.0626405	0.0650625	0.0632394	0.0746878	0.0678018	0.0612185	0.0691366	0.0703778	0.0655616	0.0608694	0.0816954	0.06352	0.0750824	0.0601353	0.0818682	0.0609555	0.0589763	0.0658545	0.0761772	0.0616184	0.0617557	0.0823241	0.0709493	0.0633131	0.0775421	0.0588896	0.0723553	0.0592709	0.0721292	0.0751851	0.066731	0.0637133	0.0788041	0.0586882	0.0617092	0.0731591	0.0720366	0.0768917	0.0741397	0.0815993	0.0789383
	bs_pyr3	0.0364797	0.0328513	0.0351784	0.0350713	0.0396922	0.0424508	0.0399741	0.0323013	0.0335503	0.0326102	0.0385137	0.0349628	0.0315681	0.0356512	0.0362912	0.0338077	0.0313881	0.0421273	0.0327549	0.0387172	0.0310095	0.0422164	0.0314325	0.0304119	0.0339587	0.0392818	0.0317743	0.0318451	0.0424514	0.0365859	0.0326482	0.0399856	0.0303672	0.0373109	0.0305638	0.0371944	0.0387701	0.0344107	0.0328546	0.0406363	0.0302633	0.0318211	0.0377254	0.0371466	0.0396502	0.0382311	0.0420777	0.0407056
	bs_pyr3_aux	0.0364797	0.0328513	0.0351784	0.0350713	0.0396922	0.0424508	0.0399741	0.0323013	0.0335503	0.0326102	0.0385137	0.0349628	0.0315681	0.0356512	0.0362912	0.0338077	0.0313881	0.0421273	0.0327549	0.0387172	0.0310095	0.0422164	0.0314325	0.0304119	0.0339587	0.0392818	0.0317743	0.0318451	0.0424514	0.0365859	0.0326482	0.0399856	0.0303672	0.0373109	0.0305638	0.0371944	0.0387701	0.0344107	0.0328546	0.0406363	0.0302633	0.0318211	0.0377254	0.0371466	0.0396502	0.0382311	0.0420777	0.0407056
	bs_pyr4	0.0342637	0.0308556	0.0330414	0.0329408	0.037281	0.039872	0.0375458	0.0303391	0.0315122	0.0306292	0.0361741	0.0328389	0.0296504	0.0334854	0.0340866	0.0317539	0.0294813	0.0395681	0.0307651	0.0363652	0.0291258	0.0396518	0.029523	0.0285644	0.0318958	0.0368955	0.0298441	0.0299106	0.0398726	0.0343634	0.0306649	0.0375565	0.0285225	0.0350444	0.0287071	0.0349349	0.036415	0.0323203	0.0308587	0.0381678	0.0284249	0.0298881	0.0354337	0.03489	0.0372415	0.0359086	0.0395216	0.0382328
	bs_pyr4_aux	0.0342637	0.0308556	0.0330414	0.0329408	0.037281	0.039872	0.0375458	0.0303391	0.0315122	0.0306292	0.0361741	0.0328389	0.0296504	0.0334854	0.0340866	0.0317539	0.0294813	0.0395681	0.0307651	0.0363652	0.0291258	0.0396518	0.029523	0.0285644	0.0318958	0.0368955	0.0298441	0.0299106	0.0398726	0.0343634	0.0306649	0.0375565	0.0285225	0.0350444	0.0287071	0.0349349	0.036415	0.0323203	0.0308587	0.0381678	0.0284249	0.0298881	0.0354337	0.03489	0.0372415	0.0359086	0.0395216	0.0382328
	bs_rib5p	0.0765648	0.0689493	0.0738335	0.0736087	0.0833073	0.089097	0.083899	0.0677951	0.0704165	0.0684433	0.0808338	0.0733811	0.0662561	0.0748258	0.0761692	0.0709566	0.0658782	0.088418	0.068747	0.0812609	0.0650838	0.0886051	0.0659715	0.0638294	0.0712736	0.0824458	0.066689	0.0668375	0.0890984	0.0767877	0.0685231	0.083923	0.0637356	0.0783094	0.0641483	0.0780647	0.081372	0.0722223	0.0689562	0.0852888	0.0635176	0.0667872	0.0791793	0.0779645	0.0832191	0.0802406	0.0883141	0.0854341
	bs_rib5p1	0.00685273	0.00617113	0.00660828	0.00658816	0.0074562	0.00797439	0.00750916	0.00606782	0.00630244	0.00612584	0.00723482	0.00656779	0.00593008	0.00669709	0.00681732	0.00635079	0.00589626	0.00791363	0.00615302	0.00727304	0.00582516	0.00793036	0.00590461	0.00571288	0.00637916	0.0073791	0.00596882	0.00598212	0.00797452	0.00687268	0.00613298	0.00751131	0.00570449	0.00700888	0.00574142	0.00698698	0.00728299	0.00646406	0.00617175	0.00763355	0.00568497	0.00597762	0.00708673	0.006978	0.00744831	0.00718173	0.00790432	0.00764656
	bs_rib5p1_aux	0.00685273	0.00617113	0.00660828	0.00658816	0.0074562	0.00797439	0.00750916	0.00606782	0.00630244	0.00612584	0.00723482	0.00656779	0.00593008	0.00669709	0.00681732	0.00635079	0.00589626	0.00791363	0.00615302	0.00727304	0.00582516	0.00793036	0.00590461	0.00571288	0.00637916	0.0073791	0.00596882	0.00598212	0.00797452	0.00687268	0.00613298	0.00751131	0.00570449	0.00700888	0.00574142	0.00698698	0.00728299	0.00646406	0.00617175	0.00763355	0.00568497	0.00597762	0.00708673	0.006978	0.00744831	0.00718173	0.00790432	0.00764656
	bs_rib5p2	0.0674108	0.0607058	0.0650061	0.0648081	0.0733472	0.0784446	0.0738681	0.0596896	0.0619975	0.0602603	0.0711694	0.0646077	0.0583346	0.0658797	0.0670624	0.0624731	0.0580019	0.0778468	0.0605277	0.0715454	0.0573025	0.0780115	0.058084	0.056198	0.0627522	0.0725887	0.0587157	0.0588465	0.0784459	0.067607	0.0603305	0.0738892	0.0561154	0.0689468	0.0564788	0.0687313	0.0716432	0.0635874	0.0607119	0.0750917	0.0559234	0.0588022	0.0697127	0.0686431	0.0732695	0.0706471	0.0777553	0.0752197
	co2_prod	1.69207	1.88292	2.01038	1.81788	1.49791	1.38559	1.56601	2.1979	2.10622	2.21401	1.37149	2.01998	1.95364	1.94982	1.74621	2.0102	2.02951	1.38005	1.89821	1.43569	2.06257	1.41533	1.96577	1.84172	1.97506	1.61482	1.97601	1.99684	1.38252	1.85068	2.11023	1.50597	2.16201	1.79788	2.11945	1.67461	1.4922	1.98481	1.79368	1.51156	2.09037	1.81122	1.53525	1.42909	1.44662	1.43594	1.34248	1.33487
[truncated: 150 more columns]
