# Supplementary material for: Exploring the Glucose Fluxotype of the E. coli y-ome Using High-Resolution Fluxomics
Source: Metabolites. 2021 Apr 26;11(5):271. doi: 10.3390/metabo11050271 (PMC8145925; doi:10.3390/metabo11050271)
Supplement: Supplementary file 1 [file metabolites-11-00271-s001.zip › metabolites-1176208-supp-final/supdata/Supplementary_data_4_Calculation of ATP and redox fluxes.xlsx]

## Sheet: ATP_redox_fluxes
			in mmol/gDW/h
			Mean						Standard Deviation
	NADPH production		BW25113	ΔydcS	ΔybjP	Δzwf			BW25113	ΔydcS	ΔybjP	Δzwf
	Oxidative PPP	zwf	1.90386	0.767788	1.63798	0.52			0.135779	0.0497186	0.178754	0.19			mmol/gDW/h
		gnd	1.60124	0.460369	1.2137	0.12			0.116633	0.0107074	0.139017	0.12
	TCA & anaplerotic reactions	idh	1.41892	0.882908	1.06007	2.14			0.149439	0.263977	0.318823	1
		mae	0.155142	0.101038	0.713864	0.68			0.039315	0.100264	0.29375	0.31
	NADH/FADH2 production		BW25113	ΔydcS	ΔybjP	Δzwf			BW25113	ΔydcS	ΔybjP	Δzwf
	Oxidative metabolism & TCA	pdh	6.09388	5.37211	8.80453	8.43			0.394781	1.0425	0.412777	1.1
		akgdh	0.753962	0.416113	0.506087	1.61			0.140138	0.253807	0.292912	0.97
		maldh	0.896813	0.669766	0.0468653	1.27			0.0797885	0.14267	0.404975	0.55
		fum (FADH2)	1.05195	0.770804	0.76073	1.96			0.109428	0.242934	0.111225	0.82
	Glycolysis	pgk	10.356	8.12364	12.6297	11.59			0.511122	1.06732	0.853518	1.37
	Lactate metabolism	Lactate dehydrogenase	0	0	-0.452875	0			0	0	0.109304	0
	ATP production		BW25113	ΔydcS	ΔybjP	Δzwf			BW25113	ΔydcS	ΔybjP	Δzwf
	TCA & anaplerotic reactions	akgdh	0.753962	0.416113	0.506087	1.61			0.140138	0.253807	0.292912	0.97
	Glycolysis	pgk	10.356	8.12364	12.6297	11.59			0.511122	1.06732	0.853518	1.37
		pyk	7.36701	6.17873	9.5613	8.74			0.375729	0.908282	0.843542	0.8
		glc1	-5.14619	-3.84691	-5.86571	-5.32			0.241102	0.462051	0.403472	0.61
		glcU	-1.25917	-1.01337	-1.5377	-1.35			0.0609246	0.11241	0.0978542	0.17
		pfk	-4.96066	-3.97236	-6.06776	-5.74			0.232598	0.508301	0.391547	0.66
	Acetate metabolism	ack	2.25678	2.50064	5.71708	4.13			0.288907	0.772405	0.386324	0.68
		NADPH production	BW25113	ΔydcS	ΔybjP	Δzwf			BW25113	ΔydcS	ΔybjP	Δzwf
		Oxidative PPP	3.5051	1.22816	2.85167	0.64			0.252412	0.060426	0.317771	0.31
		TCA & anaplerotic reactions	1.57406	0.983946	1.77394	2.82			0.188754	0.36424	0.612573	1.31
		Total	5.07916	2.2121	4.62561	3.46		Total	0.441166	0.424666	0.930345	1.62
		NADH/FADH2 production	BW25113	ΔydcS	ΔybjP	Δzwf			BW25113	ΔydcS	ΔybjP	Δzwf
		Oxidative metabolism (pdh & TCA cycle)	8.79661	7.22879	10.1182	13.27			0.724135	1.68191	1.22189	3.44
		Glycolysis	10.356	8.12364	12.6297	11.59			0.511122	1.06732	0.853518	1.37
		Lactate dehydrogenase	0	0	-0.452875	0			0	0	0.109304	0
		Total	19.1526	15.3524	22.2951	24.86		Total	1.23526	2.74923	2.18471	4.81
		ATP production	BW25113	ΔydcS	ΔybjP	Δzwf			BW25113	ΔydcS	ΔybjP	Δzwf
		TCA & anaplerotic reactions	0.753962	0.416113	0.506087	1.61			0.140138	0.253807	0.292912	0.97
		Glycolysis	6.35702	5.46973	8.71986	7.92			1.42148	3.05836	2.58993	3.61
		Acetate metabolism	2.25678	2.50064	5.71708	4.13			0.288907	0.772405	0.386324	0.68
		Total	9.36776	8.38648	14.943	13.66		Total	1.85052	4.08457	3.26917	5.26

## Sheet: Mean-Absolute-flux
		Mean BW25113 (n=4)	Mean BW25113 ΔydcS (n=2)	Mean BW25113 ΔybjP (n=2)	Mean BW25113 Δzwf (n=5)	SD BW25113 (n=4)	SD BW25113 ΔydcS (n=2)	SD BW25113 ΔybjP (n=2)	SD BW25113 Δzwf (n=5)
physio	mu (1/h)	0.656446	0.589658	0.495398	0.486	0.0151595	0.0252277	0.0808606	0.077
	qGlc (mmol/gDW/h)	-6.40536	-4.86028	-7.40341	-6.665	0.301908	0.574461	0.501327	0.775
	BM_yield (gDW/mol)	0.102708	0.121866	0.0674393	0.073	0.00657117	0.00921338	0.0154888	0.012
	qace (mmol/gDW/h)	2.28456	3.42078	5.30483	4.151	0.241711	0.0327216	0.0700068	0.448
	qlac (mmol/gDW/h)	0	0	0.00818396	0	0	0	0.000883825	0
net fluxes calculated	Glucupt_1	5.14619	3.84691	5.86571	5.32	0.241102	0.462051	0.403472	0.61
	Glucupt_U	1.25917	1.01337	1.5377	1.35	0.0609246	0.11241	0.0978542	0.17
	pgi	4.37503	4.00372	5.66007	6.05	0.169529	0.522808	0.317645	0.72
	pfk	4.96066	3.97236	6.06776	5.74	0.232598	0.508301	0.391547	0.66
	ald	4.96066	3.97236	6.06776	5.74	0.232598	0.508301	0.391547	0.66
	tpi	4.96066	3.97236	6.06776	5.74	0.232598	0.508301	0.391547	0.66
	pgk	10.356	8.12364	12.6297	11.59	0.511122	1.06732	0.853518	1.37
	eno	9.43494	7.47704	11.8624	10.85	0.490425	1.05323	0.817626	1.31
	pyk	7.36701	6.17873	9.5613	8.74	0.375729	0.908282	0.843542	0.8
	pdh	6.09388	5.37211	8.80453	8.43	0.394781	1.0425	0.412777	1.1
	zwf	1.90386	0.767788	1.63798	0.52	0.135779	0.0497186	0.178754	0.19
	gnd	1.60124	0.460369	1.2137	0.12	0.116633	0.0107074	0.139017	0.12
	tk1	0.629369	-0.000647124	0.444125	-0.28	0.0676924	0.0138385	0.0756062	0.1
	ta1	0.417707	0.0719975	0.307892	-0.05	0.0361917	0.00534372	0.0418175	0.04
	ta2	0.417707	0.0719975	0.307892	-0.05	0.0361917	0.00534372	0.0418175	0.04
	tk2	0.211662	-0.0726447	0.136233	-0.22	0.0315461	0.00849479	0.0337887	0.06
	tk3	0.417707	0.0719975	0.307892	-0.05	0.0361917	0.00534372	0.0418175	0.04
	edd	0.302626	0.30742	0.42428	0.4	0.0305099	0.060426	0.0397363	0.1
	citsynth	1.71691	1.2376	1.31471	2.49	0.120005	0.253103	0.137136	0.86
	idh	1.41892	0.882908	1.06007	2.14	0.149439	0.263977	0.318823	1
	akgdh	0.753962	0.416113	0.506087	1.61	0.140138	0.253807	0.292912	0.97
	fum_a	0.525977	0.385402	0.380365	0.98	0.0547141	0.121467	0.0556124	0.41
	fum_b	0.525977	0.385402	0.380365	0.98	0.0547141	0.121467	0.0556124	0.41
	maldh	0.896813	0.669766	0.0468653	1.27	0.0797885	0.14267	0.404975	0.55
	gs1	0.297992	0.354691	0.254643	0.35	0.0512749	0.0108737	0.181687	0.22
	gs2	0.297992	0.354691	0.254643	0.35	0.0512749	0.0108737	0.181687	0.22
	mae	0.155142	0.101038	0.713864	0.68	0.039315	0.100264	0.29375	0.31
	ppc	1.62432	0.986892	1.93148	1.76	0.106375	0.138163	0.0432022	0.51
	out_Ac	2.25678	2.50064	5.71708	4.13	0.288907	0.772405	0.386324	0.68
	out_Lac	0	0	0.452875	0	0	0	0.109304	0
	out_FTHF	0.21937	0.153996	0.18276	0.18	0.00560753	0.00335485	0.00854807	0.02
	BM	0.6169	0.43306	0.513947	0.5	0.0157692	0.00943434	0.0240384	0.07
